# Supplementary material for: Identifying Candidate Flavonoids for Non-Alcoholic Fatty Liver Disease by Network-Based Strategy
Source: Front Pharmacol. 2022 May 26;13:892559. doi: 10.3389/fphar.2022.892559 (PMC9204489; doi:10.3389/fphar.2022.892559)
Supplement: Supplementary file 2 [file DataSheet1.xlsx]

## Sheet: Table S1
Supplementary table S1. Selected NAFLD-associated proteins with their functional annotation
Gene Symbol	Gene ID	Evidence type	Source	Lipid_metabolism	Inflammation	Oxidative_stress	Others
SREBF1	6720	marker/mechanism	Comparative Toxicogenomics Database	1	0	0	0
CPT1A	1374	marker/mechanism	Comparative Toxicogenomics Database	1	0	0	0
PPARA	5465	marker/mechanism	Comparative Toxicogenomics Database	1	0	1	0
NFE2L2	4780	marker/mechanism	Comparative Toxicogenomics Database	0	1	0	0
TGFB1	7040	marker/mechanism	Comparative Toxicogenomics Database	0	1	0	0
ADIPOQ	9370	marker/mechanism	Comparative Toxicogenomics Database	1	0	1	0
LEP	3952	marker/mechanism	Comparative Toxicogenomics Database	1	0	0	0
CAT	847	marker/mechanism	Comparative Toxicogenomics Database	1	0	0	0
CYP2E1	1571	marker/mechanism	Comparative Toxicogenomics Database	1	0	0	0
LDLR	3949	marker/mechanism	Comparative Toxicogenomics Database	1	0	1	0
NQO1	1728	marker/mechanism	Comparative Toxicogenomics Database	0	0	0	1
PDK4	5166	marker/mechanism	Comparative Toxicogenomics Database	0	0	0	1
SCARB1	949	marker/mechanism	Comparative Toxicogenomics Database	1	0	0	0
FAS	355	marker/mechanism	Comparative Toxicogenomics Database	1	0	0	0
AHR	196	marker/mechanism	Comparative Toxicogenomics Database	0	0	0	1
PRKCA	5578	marker/mechanism	Comparative Toxicogenomics Database	0	0	0	1
ABCC2	1244	marker/mechanism	Comparative Toxicogenomics Database	0	1	0	0
TRIB3	57761	marker/mechanism	Comparative Toxicogenomics Database	0	0	0	1
NR1H4	9971	marker/mechanism	Comparative Toxicogenomics Database	0	1	1	0
XBP1	7494	marker/mechanism	Comparative Toxicogenomics Database	1	0	0	0
CD14	929	marker/mechanism	Comparative Toxicogenomics Database	0	1	0	0
VLDLR	7436	marker/mechanism	Comparative Toxicogenomics Database	1	0	0	0
IL1A	3552	marker/mechanism	Comparative Toxicogenomics Database	0	1	0	0
CYP1A2	1544	marker/mechanism	Comparative Toxicogenomics Database	1	0	0	0
PTEN	5728	marker/mechanism	Comparative Toxicogenomics Database	1	0	0	0
ALDH1A1	216	marker/mechanism	Comparative Toxicogenomics Database	1	0	0	0
PNPLA3	80339	marker/mechanism	Comparative Toxicogenomics Database	1	0	0	0
IL4	3565	marker/mechanism	Comparative Toxicogenomics Database	1	1	1	0
GSTP1	2950	marker/mechanism	Comparative Toxicogenomics Database	1	0	1	0
GSTA1	2938	marker/mechanism	Comparative Toxicogenomics Database	1	0	0	0
ALDH2	217	marker/mechanism	Comparative Toxicogenomics Database	0	0	0	1
PEMT	10400	marker/mechanism	Comparative Toxicogenomics Database	1	0	0	0
CSF2	1437	marker/mechanism	Comparative Toxicogenomics Database	0	0	0	1
SERPINB2	5055	marker/mechanism	Comparative Toxicogenomics Database	0	0	0	1
ACE	1636	marker/mechanism	Comparative Toxicogenomics Database	0	0	0	1
NR5A2	2494	marker/mechanism	Comparative Toxicogenomics Database	1	0	0	0
STC2	8614	marker/mechanism	Comparative Toxicogenomics Database	0	0	0	1
PRKCD	5580	marker/mechanism	Comparative Toxicogenomics Database	0	0	1	0
GSTT1	2952	marker/mechanism	Comparative Toxicogenomics Database	0	0	0	1
CYP17A1	1586	marker/mechanism	Comparative Toxicogenomics Database	1	0	0	0
MMP1	4312	marker/mechanism	Comparative Toxicogenomics Database	0	0	0	1
GSTM1	2944	marker/mechanism	Comparative Toxicogenomics Database	1	0	0	0
ALDH4A1	8659	marker/mechanism	Comparative Toxicogenomics Database	0	0	0	1
JAK2	3717	marker/mechanism	Comparative Toxicogenomics Database	0	0	1	0
PRKACA	5566	marker/mechanism	Comparative Toxicogenomics Database	0	0	0	1
ABCB4	5244	marker/mechanism	Comparative Toxicogenomics Database	1	0	0	0
AHCY	191	marker/mechanism	Comparative Toxicogenomics Database	0	1	0	0
GNMT	27232	marker/mechanism	Comparative Toxicogenomics Database	0	0	0	1
TNFRSF1B	7133	marker/mechanism	Comparative Toxicogenomics Database	0	1	1	0
LIF	3976	marker/mechanism	Comparative Toxicogenomics Database	0	0	0	1
ALDH1B1	219	marker/mechanism	Comparative Toxicogenomics Database	0	0	0	1
PRKCE	5581	marker/mechanism	Comparative Toxicogenomics Database	0	0	0	1
FOLR2	2350	marker/mechanism	Comparative Toxicogenomics Database	0	1	0	0
F2	2147	marker/mechanism	Comparative Toxicogenomics Database	0	1	0	0
IKBKG	8517	marker/mechanism	Comparative Toxicogenomics Database	0	1	0	0
ADH4	127	marker/mechanism	Comparative Toxicogenomics Database	1	0	0	0
TM6SF2	53345	marker/mechanism	Comparative Toxicogenomics Database	1	0	0	0
KLB	152831	marker/mechanism	Comparative Toxicogenomics Database	0	0	0	1
ATP5B	11947	marker/mechanism	Comparative Toxicogenomics Database	0	0	0	1
LAMA1	284217	marker/mechanism	Comparative Toxicogenomics Database	0	0	0	1
ADH1A	124	marker/mechanism	Comparative Toxicogenomics Database	1	0	0	0
B3GAT1	27087	marker/mechanism	Comparative Toxicogenomics Database	0	0	0	1
IL3	3562	marker/mechanism	Comparative Toxicogenomics Database	0	0	0	1
PRF1	5551	marker/mechanism	Comparative Toxicogenomics Database	0	0	0	1
ADH1B	125	marker/mechanism	Comparative Toxicogenomics Database	1	0	0	0
RDX	5962	marker/mechanism	Comparative Toxicogenomics Database	0	0	0	1
EIF2AK1	27102	marker/mechanism	Comparative Toxicogenomics Database	0	1	0	0
RAG2	5897	marker/mechanism	Comparative Toxicogenomics Database	0	0	0	1
PPARD	5467	marker/mechanism|therapeutic	Comparative Toxicogenomics Database	1	0	1	0
FGF21	26291	therapeutic	Comparative Toxicogenomics Database	0	0	0	1
SIRT1	23411	therapeutic	Comparative Toxicogenomics Database	1	0	0	0
SOD1	6647		Literature (PMID: 24621397)	0	0	1	0
SOD2	6648		Literature (PMID: 24621397)	0	0	0	1
SOD3	6649		Literature (PMID: 24621397)	0	0	0	1
MAPK3	5595		Literature (PMID: 24621397)	1	0	0	0
MAPK1	5594		Literature (PMID: 24621397)	0	0	0	1
GSS	2937		Literature (PMID: 24621397)	0	0	0	1
ERO1A	30001		Literature (PMID: 24621397)	0	0	0	1
ERO1B	56605		Literature (PMID: 24621397)	0	0	0	1
TLR4	7099		Literature (PMID: 24621397)	0	1	1	0
CD14	929		Literature (PMID: 24621397)	0	1	0	0
PRKAA1	5562		Literature (PMID: 29288408)	1	0	0	0
GPAT4	137964		Literature (PMID: 29799006)	1	0	0	0
DGAT1	8694		Literature (PMID: 16877777)	1	0	0	0
DGAT2	84649		Literature (PMID: 16877777)	1	0	0	0

## Sheet: Table S2
Supplementary table S2. Sequence of primers used in Quantitative real-time PCR
Gene name	Forward (5′–3′)	Reverse (5′–3′)
CAT	CGTGCTGAATGAGGAACAGA	AGTCAGGGTGGACCTCAGTG
FASN	CGCGTGGCCGGCTACTCCTAC	CGGCTGCCACACGCTCCTCT
GSTP1	GGGCAGTGCCTTCACATAGT	GGAGACCTCACCCTGTACCA
NFE2L2	TACTCCCAGGTTGCCCACA	CATCTACAAACGGGAATGTCTGC
PPARA	CTATCATTTGCTGTGGAGATCG	AAGATATCGTCCGGGTGGTT
PPARG	GAGCCCAAGTTTGAGTTTGC	TGGAAGAAGGGAAATGTTGG
SREBP-1c	ACACAGCAACCAGAAACTCAAG	AGTGTGTCCTCCACCTCAGTCT
CAT, Catalase; FASN, Fatty Acid Synthase; GSTP1, Glutathione S-Transferase Pi 1; NFE2L2, NFE2 Like BZIP Transcription Factor 2; PPARA, Peroxisome Proliferator Activated Receptor Alpha; PPARG, Peroxisome Proliferator Activated Receptor Gamma; SREBP-1c, Sterol regulatory element-binding protein 1c.

## Sheet: Table S3
Supplementary table S3. Selected flavonoids and measured network proximity to NAFLD-associated proteins
Name	Family	Molecular Weight	Synonyms	Chemical Formula	CAS Number	ChEBI ID	PubChem ID	Aglycones	SMILES	QED	Closest distance (dc)	relative closeset distance (Zdc)
Daidzin	Isoflavones	416.378	Daidzein 7-O-glucoside; 7,4'-Dihydroxyisoflavone 7-O-glucoside	C21H20O9	552-66-9	42202	107971	Daidzein	C1=CC(=CC=C1C2=COC3=C(C2=O)C=CC(=C3)OC4C(C(C(C(O4)CO)O)O)O)O	0.405748	1.1	-4.86216
Glycitin	Methoxyisoflavones	446.404	Glycitein 7-O-glucoside ; 7,4'-Dihydroxyi-6-methoxyisoflavone 7-O-glucoside	C22H22O10			187808	Glycitein	COC1=C(C=C2C(=C1)C(=O)C(=CO2)C3=CC=C(C=C3)O)OC4C(C(C(C(O4)CO)O)O)O	0.370156	1.11765	-4.32036
6''-O-Acetyldaidzin	Isoflavones	458.415	6''-O-Acetyldaidzein 7-O-glucoside ; 6''-O-acetyl-7,4'-dihydroxyisoflavone 7-O-glucoside ; Acetyldaidzin	C23H22O10			156155	Daidzein	CC(=O)OCC1C(C(C(C(O1)OC2=CC3=C(C=C2)C(=O)C(=CO3)C4=CC=C(C=C4)O)O)O)O	0.405471	1.16667	-3.91651
Isoxanthohumol	Alkylmethoxyflavanones	354.396	7,4'-Dihydroxy-5-methoxy-8-prenylflavanone ; 5-Methyl-8-prenylnaringenin	C21H22O5			513197	Isoxanthohumol	CC(=CCC1=C2C(=C(C=C1O)OC)C(=O)CC(O2)C3=CC=C(C=C3)O)C	0.799793	1.20833	-3.73057
Dihydroquercetin	Dihydroflavonols	304.252	3,5,7,3',4'-Pentahydroxyflavanone ; Taxifolin ; Distylin	C15H12O7	480-18-2	17948	10185	Dihydroquercetin	C1=CC(=C(C=C1C2C(C(=O)C3=C(C=C(C=C3O2)O)O)O)O)O	0.500531	1.21053	-3.14138
Naringin 4'-O-glucoside	Flavanones	434.393		C21H22O10			470791	Naringenin	C1C(OC2=CC(=CC(=C2C1=O)O)O)C3=CC=C(C=C3)OC4C(C(C(C(O4)CO)O)O)O	0.385026	1.21053	-3.7087
Naringenin 7-O-glucoside	Flavanones	434.393	Prunin	C21H22O10		28327	92794	Naringenin	C1C(OC2=CC(=CC(=C2C1=O)O)OC3C(C(C(C(O3)CO)O)O)O)C4=CC=C(C=C4)O	0.385026	1.21053	-3.7087
8-Prenylnaringenin	Alkylflavanones	340.37	5,7,4'-Trihydroxy-8-prenylflavanone ; Isobavachin	C20H20O5			509245	8-Prenylnaringenin	CC(=CCC1=C2C(=C(C=C1O)O)C(=O)CC(O2)C3=CC=C(C=C3)O)C	0.734748	1.25	-3.27885
6-Prenylnaringenin	Alkylflavanones	340.37	5,7,4'-Trihydroxy-6-prenylflavanone	C20H20O5			155094	6-Prenylnaringenin	CC(=CCC1=C(C2=C(C=C1O)OC(CC2=O)C3=CC=C(C=C3)O)O)C	0.734748	1.25	-3.27885
Nobiletin	Methoxyflavones	402.395	5,6,7,8,3',4'-Hexamethoxyflavone	C21H22O8	478-01-3		72344	Nobiletin	COC1=C(C=C(C=C1)C2=CC(=O)C3=C(O2)C(=C(C(=C3OC)OC)OC)OC)OC	0.59353	1.25	-3.36541
Butein	Chalcones	272.253	3,4,2',4'-Tetrahydroxychalcone	C15H12O5	487-52-5		5281222	Butein	C1=CC(=C(C=C1C=CC(=O)C2=C(C=C(C=C2)O)O)O)O	0.390538	1.25	-3.23257
Apigenin 7-d-glucoside	Flavones	420.41		C21H24O9	578-74-5	16778	622948	Apigenin	C1CC2=C(C=C(C=C2OC1C3=CC=C(C=C3)O)OC4C(C(C(C(O4)CO)O)O)O)O	0.411723	1.30769	-2.39059
6-Geranylnaringenin	Alkylflavanones	408.487	5,7,4'-Trihydroxy-6-geranylflavanone ; Mimulone ; Bonannione A	C25H28O5			5716903	6-Geranylnaringenin	CC(=CCCC(=CCC1=C(C2=C(C=C1O)OC(CC2=O)C3=CC=C(C=C3)O)O)C)C	0.530255	1.31579	-2.68073
Gardenin B	Methoxyflavones	358.342	5-Hydroxy-6,7,8,4'-tetramethoxyflavone	C19H18O7			96539	Gardenin B	COC1=CC=C(C=C1)C2=CC(=O)C3=C(C(=C(C(=C3O2)OC)OC)OC)O	0.749188	1.33333	-3.22128
7,3',4'-Trihydroxyflavone	Flavones	270.237		C15H10O5			5322065	7,3',4'-Trihydroxyflavone	C1=CC(=C(C=C1C2=CC(=O)C3=C(O2)C=C(C=C3)O)O)O	0.591055	1.33333	-2.06225
Pelargonidin	Anthocyanins	271.245	3,5,7,4'-Tetrahydroxyflavylium	C15H11O5	7690-51-9	25863	67249	Pelargonidin	C1=CC(=CC=C1C2=[O+]C3=CC(=CC(=C3C=C2O)O)O)O.[Cl-]	0.482365	1.33333	-1.31357
(+)-Gallocatechin	Catechins	306.267		C15H14O7	1617-55-6		65084	(+)-Gallocatechin	C1C(C(OC2=CC(=CC(=C21)O)O)C3=CC(=C(C(=C3)O)O)O)O	0.437094	1.33333	-2.04075
(-)-Epigallocatechin	Catechins	306.267		C15H14O7	970-74-1	42255	72277	(-)-Epigallocatechin	C1C(C(OC2=CC(=CC(=C21)O)O)C3=CC(=C(C(=C3)O)O)O)O	0.437094	1.33333	-2.04075
Nepetin	Methoxyflavones	316.262	5,7,3',4'-Tetrahydroxy-6-methoxyflavone ; 6-Methoxyluteolin	C16H12O7			5317284	Nepetin	COC1=C(C2=C(C=C1O)OC(=CC2=O)C3=CC(=C(C=C3)O)O)O	0.535213	1.35	-1.62023
Xanthohumol	Alkylchalcones	354.396		C21H22O5	6754-58-1		639665	Xanthohumol	CC(=CCC1=C(C(=C(C=C1O)OC)C(=O)C=CC2=CC=C(C=C2)O)O)C	0.410724	1.35	-2.89032
Apigenin	Flavones	270.237	5,7,4'-Trihydroxyflavone	C15H10O5	520-36-5	18388	5280443	Apigenin	C1=CC(=CC=C1C2=CC(=O)C3=C(C=C(C=C3O2)O)O)O	0.631833	1.35714	-1.93619
Biochanin A	Methoxyisoflavones	284.263	5,7-Dihydroxy-4'-methoxyisoflavone ; 4'-Methylgenistein ; Pratensol	C16H12O5	491-80-5	17574	5280373	Biochanin A	COC1=CC=C(C=C1)C2=COC3=CC(=CC(=C3C2=O)O)O	0.75601	1.36364	-2.0163
Tangeretin	Methoxyflavones	372.369	5,6,7,8,4'-Pentamethoxyflavone	C20H20O7	481-53-8	9400	68077	Tangeretin	COC1=CC=C(C=C1)C2=CC(=O)C3=C(O2)C(=C(C(=C3OC)OC)OC)OC	0.655289	1.36364	-2.59537
Jaceosidin	Methoxyflavones	330.289	5,7,4'-Trihydroxy-6,3'-dimethoxyflavone	C17H14O7	18085-97-7		5379096	Jaceosidin	COC1=C(C=CC(=C1)C2=CC(=O)C3=C(O2)C=C(C(=C3O)OC)O)O	0.676862	1.36842	-2.00615
6-Hydroxyluteolin	Flavones	302.236	5,6,7,3',4'-Pentahydroxyflavone	C15H10O7	18003-33-3	2197	5281642	6-Hydroxyluteolin	C1=CC(=C(C=C1C2=CC(=O)C3=C(O2)C=C(C(=C3O)O)O)O)O	0.43419	1.36842	-1.5996
Tetramethylscutellarein	Methoxyflavones	342.343	5,6,7,4'-Tetramethoxyflavone	C19H18O6			96118	Tetramethylscutellarein	COC1=CC=C(C=C1)C2=CC(=O)C3=C(C(=C(C=C3O2)OC)OC)OC	0.706934	1.375	-2.69371
3,7-Dimethylquercetin	Methoxyflavonols	330.289	5,3',4'-Trihydroxy-3,7-dimethoxyflavone	C17H14O7			5280417	3,7-Dimethylquercetin	COC1=CC(=C2C(=C1)OC(=C(C2=O)OC)C3=CC(=C(C=C3)O)O)O	0.633178	1.38889	-2.06469
Hispidulin	Methoxyflavones	300.263	5,7,4'-Trihydroxy-6-methoxyflavone ; 6-Methoxyapigenin ; 6-Methylscutellarein	C16H12O6	1447-88-7		5281628	Hispidulin	COC1=C(C2=C(C=C1O)OC(=CC2=O)C3=CC=C(C=C3)O)O	0.672311	1.39286	-1.6871
Scutellarein	Flavones	286.236	5,6,7,4'-Tetrahydroxyflavone ; 6-Hydroxyapigenin	C15H10O6	529-53-3		5281697	Scutellarein	C1=CC(=CC=C1C2=CC(=O)C3=C(O2)C=C(C(=C3O)O)O)O	0.510622	1.39286	-1.51768
Hesperetin	Methoxyflavanones	302.279	5,7,3'-Trihydroxy-4'-methoxyflavanone ; 4'-Methyleriodictyol	C16H14O6	520-33-2	28230	72281	Hesperetin	COC1=C(C=C(C=C1)C2CC(=O)C3=C(C=C(C=C3O2)O)O)O	0.78854	1.4	-2.53339
Isorhamnetin	Methoxyflavonols	316.262	3,5,7,4'-Tetrahydroxy-3'-methoxyflavone ; 3'-Methylquercetin	C16H12O7	480-19-3		5281654	Isorhamnetin	COC1=C(C=CC(=C1)C2=C(C(=O)C3=C(C=C(C=C3O2)O)O)O)O	0.572139	1.4	-1.3763
Kaempferol	Flavonols	286.236	3,5,7,4'-Tetrahydroxyflavone	C15H10O6	520-18-3	28499	5280863	Kaempferol	C1=CC(=CC=C1C2=C(C(=O)C3=C(C=C(C=C3O2)O)O)O)O	0.545851	1.4	-1.53851
Luteolin	Flavones	286.236	5,7,3',4'-Tetrahydroxyflavone	C15H10O6	491-70-3	15864	5280445	Luteolin	C1=CC(=C(C=C1C2=CC(=O)C3=C(C=C(C=C3O2)O)O)O)O	0.510622	1.4	-1.33796
Baicalein	Flavones	270.237	5,6,7-Trihydroxyflavone	C15H10O5	491-67-8	2979	5281605	Baicalein	C1=CC=C(C=C1)C2=CC(=O)C3=C(O2)C=C(C(=C3O)O)O	0.591055	1.40625	-1.99373
Geraldone	Methoxyflavones	284.263	7,4'-Dihydroxy-3'-methoxyflavone	C16H12O5	21583-32-4		5281618	Geraldone	COC1=C(C=CC(=C1)C2=CC(=O)C3=C(O2)C=C(C=C3)O)O	0.75601	1.40741	-1.53999
Glycitein	Methoxyisoflavones	284.263	7,4'-Dihydroxy-6-methoxyisoflavone ; Glycitein	C16H12O5	40957-83-3		5317750	Glycitein	COC1=C(C=C2C(=C1)C(=O)C(=CO2)C3=CC=C(C=C3)O)O	0.75601	1.41379	-1.48861
Kaempferide	Methoxyflavonols	299.255	3,5,7-Trihydroxy-4'-methoxyflavone ; 4'-Methylkaempferol	C16H11O6		6099	25201489	Kaempferide	COC1=CC=C(C=C1)C2=C(C(=O)C3=C(C=C(C=C3O2)O)O)[O-]	0.74939	1.41379	-1.33806
Sinensetin	Methoxyflavones	372.369	5,6,7,3',4'-Pentamethoxyflavone	C20H20O7	2306-27-6		145659	Sinensetin	COC1=C(C=C(C=C1)C2=CC(=O)C3=C(C(=C(C=C3O2)OC)OC)OC)OC	0.655289	1.41667	-2.50062
Genistein	Isoflavones	270.237	5,7,4'-Trihydroxyisoflavone ; Prunetol ; Sophoricol ; Genisteol	C15H10O5	446-72-0	28088	5280961	Genistein	C1=CC(=CC=C1C2=COC3=CC(=CC(=C3C2=O)O)O)O	0.631833	1.41667	-1.80398
Cirsilineol	Methoxyflavones	344.315	5,4'-Dihydroxy-6,7,3'-trimethoxyflavone	C18H16O7	41365-32-6		162464	Cirsilineol	COC1=C(C=CC(=C1)C2=CC(=O)C3=C(C(=C(C=C3O2)OC)OC)O)O	0.750638	1.42105	-2.22675
Eupatorin	Methoxyflavones	344.315	5,3'-Dihydroxy-6,7,4'-trimethoxyflavone	C18H16O7	855-96-9		97214	Eupatorin	COC1=C(C=C(C=C1)C2=CC(=O)C3=C(C(=C(C=C3O2)OC)OC)O)O	0.750638	1.42105	-2.22675
Myricetin	Flavonols	318.235	3,5,7,3',4',5'-Hexahydroxyflavone	C15H10O8	529-44-2	18152	5281672	Myricetin	C1=C(C=C(C(=C1O)O)O)C2=C(C(=O)C3=C(C=C(C=C3O2)O)O)O	0.37075	1.42105	-1.12379
Rhamnetin	Methoxyflavonols	316.262	7-Methyl-quercetin	C16H12O7	90-19-7		5281691	Rhamnetin	COC1=CC(=C2C(=C1)OC(=C(C2=O)O)C3=CC(=C(C=C3)O)O)O	0.535213	1.42857	-1.26333
(-)-Epicatechin	Catechins	290.268	3,5,7,3',4'-Pentahydroxyflavane	C15H14O6	490-46-0	28466	72276	(-)-Epicatechin	C1C(C(OC2=CC(=CC(=C21)O)O)C3=CC(=C(C=C3)O)O)O	0.509593	1.42857	-1.80446
Morin	Flavonols	302.236	3,5,7,2',4'-Pentahydroxyflavone	C15H10O7	480-16-0		5281670	Morin	C1=CC(=C(C=C1O)O)C2=C(C(=O)C3=C(C=C(C=C3O2)O)O)O	0.464146	1.42857	-1.31427
Sakuranetin	Methoxyflavanones	286.279	5,4'-Dihydroxy-7-methoxyflavanone ; 7-Methylnaringenin	C16H14O5	2957-21-3	28927	348130	Sakuranetin	COC1=CC(=C2C(=O)CC(OC2=C1)C3=CC=C(C=C3)O)O	0.887434	1.43333	-1.59729
Galangin	Flavonols	270.237	3,5,7-Trihydroxyflavone	C15H10O5	548-83-4	5262	5281616	Galangin	C1=CC=C(C=C1)C2=C(C(=O)C3=C(C=C(C=C3O2)O)O)O	0.631833	1.4375	-1.58443
Formononetin	Methoxyisoflavones	268.264	7-Hydroxy-4'-methoxyisoflavone ; 4'-Methyldaidzein ; Biochanin B ; Neochanin ; Pratol	C16H12O4	485-72-3	18088	5280378	Formononetin	COC1=CC=C(C=C1)C2=COC3=C(C2=O)C=CC(=C3)O	0.775103	1.44444	-1.79694
Quercetin	Flavonols	302.236	3,5,7,3',4'-Pentahydroxyflavone	C15H10O7	117-39-5	16243	5280343	Quercetin	C1=CC(=C(C=C1C2=C(C(=O)C3=C(C=C(C=C3O2)O)O)O)O)O	0.43419	1.44444	-0.783124
Methylgalangin	Methoxyflavonols	284.263		C16H12O5			5281946	Methylgalangin	COC1=C(OC2=CC(=CC(=C2C1=O)O)O)C3=CC=CC=C3	0.75601	1.44828	-1.30496
Pinocembrin	Flavanones	256.253	5,7-Dihydroxyflavanone ; Dihydrochrysin	C15H12O4	480-39-7		68071	Pinocembrin	C1C(OC2=CC(=CC(=C2C1=O)O)O)C3=CC=CC=C3	0.82291	1.48148	-1.44602
Cirsimaritin	Methoxyflavones	314.289	5,4'-Dihydroxy-6,7-dimethoxyflavone ; 6,7-Dimethylscutellarein ; Skrofullein	C17H14O6	6601-62-3		188323	Cirsimaritin	COC1=C(C(=C2C(=C1)OC(=CC2=O)C3=CC=C(C=C3)O)O)OC	0.77246	1.48148	-1.36913
Chrysin	Flavones	254.238	5,7-Dihydroxyflavone	C15H10O4	480-40-0		5281607	Chrysin	C1=CC=C(C=C1)C2=CC(=O)C3=C(C=C(C=C3O2)O)O	0.700092	1.48387	-1.40111
Daidzein	Isoflavones	254.238	7,4'-Dihydroxyisoflavone ; Daidzeol	C15H10O4	486-66-8	28197	5281708	Daidzein	C1=CC(=CC=C1C2=COC3=C(C2=O)C=CC(=C3)O)O	0.700092	1.5	-1.28382
Eriodictyol	Flavanones	288.252	5,7,3',4'-Tetrahydroxyflavanone	C15H12O6	552-58-9	28412	440735	Eriodictyol	C1C(OC2=CC(=CC(=C2C1=O)O)O)C3=CC(=C(C=C3)O)O	0.599271	1.5	-1.42434
Naringenin	Flavanones	272.253	5,7,4'-Trihydroxyflavanone	C15H12O5	480-41-1	17846	439246	Naringenin	C1C(OC2=CC(=CC(=C2C1=O)O)O)C3=CC=C(C=C3)O	0.742114	1.51515	-1.61501
(+)-Catechin	Catechins	290.268	3,5,7,3',4'-Pentahydroxyflavane	C15H14O6	154-23-4	15600	9064	(+)-Catechin	C1C(C(OC2=CC(=CC(=C21)O)O)C3=CC(=C(C=C3)O)O)O	0.509593	1.52	-1.34541
Phloretin	Dihydrochalcones	274.269	4,2',4',6'-Tetrahydroxydihydrochalcone	C15H14O5	60-82-2	17276	4788	Phloretin	C1=CC(=CC=C1CCC(=O)C2=C(C=C(C=C2O)O)O)O	0.641341	1.52174	-1.09462
Peonidin	Anthocyanins	301.271	3,5,7,4'-Tetrahydroxy-3'-methoxyflavylium	C16H13O6	134-01-0		441773	Peonidin	COC1=C(C=CC(=C1)C2=[O+]C3=CC(=CC(=C3C=C2O)O)O)O	0.542126	1.6	-0.0567408

## Sheet: Table S4
Supplementary table S4. Assembled compound-target interaction information for selected flavonoids
Gene symbol	Entrez id	Compound name	PubChem ID	MOA	Types	Source (for validated DTIs) or score (for predicted DTIs)	Dataset of predicted DTIs
ADORA1	134	Phloretin	4788	Inhibition	Predicted DTIs	0.862625	Extended dataset
AKR1B1	231	Phloretin	4788	Inhibition	Predicted DTIs	0.895375	Original dataset
ALOX5	240	Phloretin	4788	Inhibition	Predicted DTIs	0.92425	Extended dataset
CA9	768	Phloretin	4788	Inhibition	Predicted DTIs	0.827	Extended dataset
CYP19A1	1588	Phloretin	4788	Inhibition	Predicted DTIs	0.9025	Extended dataset
CYP3A4	1576	Phloretin	4788	Inhibition	Predicted DTIs	0.824625	Extended dataset
DRD1	1812	Phloretin	4788	Inhibition	Predicted DTIs	0.91275	Extended dataset
DRD2	1813	Phloretin	4788	Activation	Predicted DTIs	0.821	Extended dataset
EGFR	1956	Phloretin	4788	Inhibition	Predicted DTIs	0.867	Original dataset
ESR1	2099	Phloretin	4788	Inhibition	Predicted DTIs	0.99675	Original dataset
ESR2	2100	Phloretin	4788	Inhibition	Predicted DTIs	0.99625	Original dataset
HSD17B1	3292	Phloretin	4788	Inhibition	Predicted DTIs	0.8485	Extended dataset
HTR2C	3358	Phloretin	4788	Activation	Predicted DTIs	0.873375	Original dataset
MAOA	4128	Phloretin	4788	Inhibition	Predicted DTIs	0.877875	Extended dataset
MAOB	4129	Phloretin	4788	Inhibition	Predicted DTIs	0.87275	Original dataset
MMP2	4313	Phloretin	4788	Inhibition	Predicted DTIs	0.821375	Original dataset
PPARG	5468	Phloretin	4788	Activation	Predicted DTIs	0.87425	Original dataset
PTGS2	5743	Phloretin	4788	Inhibition	Predicted DTIs	0.8985	Original dataset
PTPN1	5770	Phloretin	4788	Inhibition	Predicted DTIs	0.90625	Original dataset
TYR	7299	Phloretin	4788	Inhibition	Predicted DTIs	0.9985	Extended dataset
ADORA1	134	(+)-Catechin	9064	Inhibition	Predicted DTIs	0.907375	Extended dataset
AKR1B1	231	(+)-Catechin	9064	Inhibition	Predicted DTIs	0.85525	Original dataset
ALOX15		(+)-Catechin	9064	Inhibition	Predicted DTIs	0.958125	Extended dataset
ALOX5	240	(+)-Catechin	9064	Inhibition	Predicted DTIs	0.91175	Extended dataset
AR	367	(+)-Catechin	9064	Inhibition	Predicted DTIs	0.929625	Original dataset
CYP19A1	1588	(+)-Catechin	9064	Inhibition	Predicted DTIs	0.9805	Extended dataset
CYP1B1	1545	(+)-Catechin	9064	Inhibition	Predicted DTIs	0.926125	Original dataset
CYP3A4	1576	(+)-Catechin	9064	Inhibition	Predicted DTIs	0.921875	Extended dataset
DRD1	1812	(+)-Catechin	9064	Inhibition	Predicted DTIs	0.924625	Extended dataset
DRD2	1813	(+)-Catechin	9064	Inhibition	Predicted DTIs	0.901	Extended dataset
ESR1	2099	(+)-Catechin	9064	Inhibition	Predicted DTIs	0.97	Original dataset
ESR2	2100	(+)-Catechin	9064	Inhibition	Predicted DTIs	0.997	Original dataset
HSD17B1	3292	(+)-Catechin	9064	Inhibition	Predicted DTIs	0.946875	Extended dataset
NR3C1	2908	(+)-Catechin	9064	Inhibition	Predicted DTIs	0.8365	Original dataset
OPRD1	4985	(+)-Catechin	9064	Activation	Predicted DTIs	0.87575	Extended dataset
PRKCA	5578	(+)-Catechin	9064	Inhibition	Predicted DTIs	0.823	Original dataset
PTPN1	5770	(+)-Catechin	9064	Inhibition	Predicted DTIs	0.926625	Original dataset
XDH	7498	(+)-Catechin	9064	Inhibition	Predicted DTIs	0.923375	Extended dataset
ADORA1	134	Dihydroquercetin	10185	Inhibition	Predicted DTIs	0.882125	Extended dataset
AKR1B1	231	Dihydroquercetin	10185	Inhibition	Predicted DTIs	0.888375	Original dataset
ALOX15		Dihydroquercetin	10185	Inhibition	Predicted DTIs	0.951875	Extended dataset
ALOX5	240	Dihydroquercetin	10185	Inhibition	Predicted DTIs	0.910875	Extended dataset
AR	367	Dihydroquercetin	10185	Inhibition	Predicted DTIs	0.918625	Original dataset
CYP19A1	1588	Dihydroquercetin	10185	Inhibition	Predicted DTIs	0.973	Extended dataset
CYP1B1	1545	Dihydroquercetin	10185	Inhibition	Predicted DTIs	0.92625	Original dataset
CYP3A4	1576	Dihydroquercetin	10185	Inhibition	Predicted DTIs	0.9075	Extended dataset
DRD1	1812	Dihydroquercetin	10185	Inhibition	Predicted DTIs	0.853	Extended dataset
ESR1	2099	Dihydroquercetin	10185	Inhibition	Predicted DTIs	0.964875	Original dataset
ESR2	2100	Dihydroquercetin	10185	Inhibition	Predicted DTIs	0.994875	Original dataset
FASN	2194	Dihydroquercetin	10185	Inhibition	Predicted DTIs	0.863125	Original dataset
HSD17B1	3292	Dihydroquercetin	10185	Inhibition	Predicted DTIs	0.916375	Extended dataset
NQO1	1728	Dihydroquercetin	10185	Inhibition	Predicted DTIs	0.838875	Original dataset
NR3C1	2908	Dihydroquercetin	10185	Inhibition	Predicted DTIs	0.863125	Original dataset
OPRD1	4985	Dihydroquercetin	10185	Activation	Predicted DTIs	0.828875	Extended dataset
PPARG	5468	Dihydroquercetin	10185	Activation	Predicted DTIs	0.84875	Original dataset
PRKCA	5578	Dihydroquercetin	10185	Inhibition	Predicted DTIs	0.873125	Original dataset
PTPN1	5770	Dihydroquercetin	10185	Inhibition	Predicted DTIs	0.961625	Original dataset
XDH	7498	Dihydroquercetin	10185	Inhibition	Predicted DTIs	0.9665	Extended dataset
ADORA1	134	(+)-Gallocatechin	65084	Inhibition	Predicted DTIs	0.85025	Extended dataset
AKR1B1	231	(+)-Gallocatechin	65084	Inhibition	Predicted DTIs	0.84275	Original dataset
ALOX15		(+)-Gallocatechin	65084	Inhibition	Predicted DTIs	0.955125	Extended dataset
ALOX5	240	(+)-Gallocatechin	65084	Inhibition	Predicted DTIs	0.924125	Extended dataset
AR	367	(+)-Gallocatechin	65084	Inhibition	Predicted DTIs	0.916375	Original dataset
CA2	760	(+)-Gallocatechin	65084	Inhibition	Predicted DTIs	0.823375	Original dataset
CYP19A1	1588	(+)-Gallocatechin	65084	Inhibition	Predicted DTIs	0.966375	Extended dataset
CYP1B1	1545	(+)-Gallocatechin	65084	Inhibition	Predicted DTIs	0.911125	Original dataset
CYP3A4	1576	(+)-Gallocatechin	65084	Inhibition	Predicted DTIs	0.886625	Extended dataset
DRD1	1812	(+)-Gallocatechin	65084	Inhibition	Predicted DTIs	0.888875	Extended dataset
ESR1	2099	(+)-Gallocatechin	65084	Inhibition	Predicted DTIs	0.909375	Original dataset
ESR2	2100	(+)-Gallocatechin	65084	Inhibition	Predicted DTIs	0.98625	Original dataset
FASN	2194	(+)-Gallocatechin	65084	Inhibition	Predicted DTIs	0.865	Original dataset
HSD17B1	3292	(+)-Gallocatechin	65084	Inhibition	Predicted DTIs	0.899	Extended dataset
NR3C1	2908	(+)-Gallocatechin	65084	Inhibition	Predicted DTIs	0.826375	Original dataset
OPRD1	4985	(+)-Gallocatechin	65084	Activation	Predicted DTIs	0.8295	Extended dataset
PRKCA	5578	(+)-Gallocatechin	65084	Inhibition	Predicted DTIs	0.84175	Original dataset
PTPN1	5770	(+)-Gallocatechin	65084	Inhibition	Predicted DTIs	0.952875	Original dataset
XDH	7498	(+)-Gallocatechin	65084	Inhibition	Predicted DTIs	0.937125	Extended dataset
CYP19A1	1588	Pelargonidin	67249	Inhibition	Predicted DTIs	0.84875	Extended dataset
ESR2	2100	Pelargonidin	67249	Inhibition	Predicted DTIs	0.873875	Original dataset
ADORA1	134	Pinocembrin	68071	Inhibition	Predicted DTIs	0.934	Extended dataset
ADRA2C	152	Pinocembrin	68071	Inhibition	Predicted DTIs	0.901	Original dataset
AKR1B1	231	Pinocembrin	68071	Inhibition	Predicted DTIs	0.876375	Original dataset
ALOX5	240	Pinocembrin	68071	Inhibition	Predicted DTIs	0.918375	Extended dataset
AR	367	Pinocembrin	68071	Inhibition	Predicted DTIs	0.963	Original dataset
CA9	768	Pinocembrin	68071	Inhibition	Predicted DTIs	0.851625	Extended dataset
CYP19A1	1588	Pinocembrin	68071	Inhibition	Predicted DTIs	0.99875	Extended dataset
CYP3A4	1576	Pinocembrin	68071	Inhibition	Predicted DTIs	0.936875	Extended dataset
DRD1	1812	Pinocembrin	68071	Activation	Predicted DTIs	0.891625	Original dataset
DRD2	1813	Pinocembrin	68071	Activation	Predicted DTIs	0.89325	Extended dataset
EGFR	1956	Pinocembrin	68071	Inhibition	Predicted DTIs	0.830625	Original dataset
ESR1	2099	Pinocembrin	68071	Inhibition	Predicted DTIs	0.99625	Original dataset
ESR2	2100	Pinocembrin	68071	Inhibition	Predicted DTIs	0.999625	Original dataset
ESRRG	2104	Pinocembrin	68071	Activation	Predicted DTIs	0.831125	Original dataset
HSD17B1	3292	Pinocembrin	68071	Inhibition	Predicted DTIs	0.978125	Extended dataset
HTR2C	3358	Pinocembrin	68071	Inhibition	Predicted DTIs	0.82825	Original dataset
MAOA	4128	Pinocembrin	68071	Inhibition	Predicted DTIs	0.89025	Extended dataset
MAOB	4129	Pinocembrin	68071	Inhibition	Predicted DTIs	0.979125	Original dataset
MIF	4282	Pinocembrin	68071	Inhibition	Predicted DTIs	0.861625	Original dataset
NQO1	1728	Pinocembrin	68071	Inhibition	Predicted DTIs	0.841625	Original dataset
OPRD1	4985	Pinocembrin	68071	Activation	Predicted DTIs	0.8745	Extended dataset
PDGFRB	5159	Pinocembrin	68071	Inhibition	Predicted DTIs	0.8245	Original dataset
PPARG	5468	Pinocembrin	68071	Activation	Predicted DTIs	0.891	Original dataset
PTGS2	5743	Pinocembrin	68071	Inhibition	Predicted DTIs	0.88525	Original dataset
SLC6A3	6531	Pinocembrin	68071	Inhibition	Predicted DTIs	0.936375	Extended dataset
TYR	7299	Pinocembrin	68071	Inhibition	Predicted DTIs	0.83625	Extended dataset
ADORA1	134	Tangeretin	68077	Inhibition	Predicted DTIs	0.930625	Extended dataset
ADORA2B	136	Tangeretin	68077	Inhibition	Predicted DTIs	0.8395	Original dataset
CYP19A1	1588	Tangeretin	68077	Inhibition	Predicted DTIs	0.85475	Extended dataset
CYP3A4	1576	Tangeretin	68077	Inhibition	Predicted DTIs	0.960625	Extended dataset
NQO2	4835	Tangeretin	68077	Inhibition	Predicted DTIs	0.933875	Original dataset
PDE4A	5141	Tangeretin	68077	Inhibition	Predicted DTIs	0.89525	Extended dataset
PDE4B	5142	Tangeretin	68077	Inhibition	Predicted DTIs	0.882625	Extended dataset
PDE5A	8654	Tangeretin	68077	Inhibition	Predicted DTIs	0.908875	Extended dataset
PDGFRB	5159	Tangeretin	68077	Inhibition	Predicted DTIs	0.848875	Original dataset
PPARG	5468	Tangeretin	68077	Activation	Predicted DTIs	0.867125	Original dataset
PTGS2	5743	Tangeretin	68077	Inhibition	Predicted DTIs	0.83775	Original dataset
ADORA1	134	(-)-Epicatechin	72276	Inhibition	Predicted DTIs	0.907375	Extended dataset
AKR1B1	231	(-)-Epicatechin	72276	Inhibition	Predicted DTIs	0.85525	Original dataset
ALOX15		(-)-Epicatechin	72276	Inhibition	Predicted DTIs	0.958125	Extended dataset
ALOX5	240	(-)-Epicatechin	72276	Inhibition	Predicted DTIs	0.91175	Extended dataset
AR	367	(-)-Epicatechin	72276	Inhibition	Predicted DTIs	0.929625	Original dataset
CA12	771	(-)-Epicatechin	72276	Inhibition	Predicted DTIs	0.884875	Original dataset
CA2	760	(-)-Epicatechin	72276	Inhibition	Predicted DTIs	0.912375	Original dataset
CA9	768	(-)-Epicatechin	72276	Inhibition	Predicted DTIs	0.898875	Extended dataset
CYP19A1	1588	(-)-Epicatechin	72276	Inhibition	Predicted DTIs	0.9805	Extended dataset
CYP1B1	1545	(-)-Epicatechin	72276	Inhibition	Predicted DTIs	0.926125	Original dataset
CYP3A4	1576	(-)-Epicatechin	72276	Inhibition	Predicted DTIs	0.921875	Extended dataset
DRD1	1812	(-)-Epicatechin	72276	Inhibition	Predicted DTIs	0.924625	Extended dataset
DRD2	1813	(-)-Epicatechin	72276	Inhibition	Predicted DTIs	0.901	Extended dataset
ESR1	2099	(-)-Epicatechin	72276	Inhibition	Predicted DTIs	0.97	Original dataset
ESR2	2100	(-)-Epicatechin	72276	Inhibition	Predicted DTIs	0.997	Original dataset
HSD17B1	3292	(-)-Epicatechin	72276	Inhibition	Predicted DTIs	0.946875	Extended dataset
NR3C1	2908	(-)-Epicatechin	72276	Inhibition	Predicted DTIs	0.8365	Original dataset
OPRD1	4985	(-)-Epicatechin	72276	Activation	Predicted DTIs	0.87575	Extended dataset
PRKCA	5578	(-)-Epicatechin	72276	Inhibition	Predicted DTIs	0.823	Original dataset
PTPN1	5770	(-)-Epicatechin	72276	Inhibition	Predicted DTIs	0.926625	Original dataset
XDH	7498	(-)-Epicatechin	72276	Inhibition	Predicted DTIs	0.923375	Extended dataset
ADORA1	134	(-)-Epigallocatechin	72277	Inhibition	Predicted DTIs	0.85025	Extended dataset
AKR1B1	231	(-)-Epigallocatechin	72277	Inhibition	Predicted DTIs	0.84275	Original dataset
ALOX15		(-)-Epigallocatechin	72277	Inhibition	Predicted DTIs	0.955125	Extended dataset
ALOX5	240	(-)-Epigallocatechin	72277	Inhibition	Predicted DTIs	0.924125	Extended dataset
AR	367	(-)-Epigallocatechin	72277	Inhibition	Predicted DTIs	0.916375	Original dataset
CA2	760	(-)-Epigallocatechin	72277	Inhibition	Predicted DTIs	0.823375	Original dataset
CYP19A1	1588	(-)-Epigallocatechin	72277	Inhibition	Predicted DTIs	0.966375	Extended dataset
CYP1B1	1545	(-)-Epigallocatechin	72277	Inhibition	Predicted DTIs	0.911125	Original dataset
CYP3A4	1576	(-)-Epigallocatechin	72277	Inhibition	Predicted DTIs	0.886625	Extended dataset
DRD1	1812	(-)-Epigallocatechin	72277	Inhibition	Predicted DTIs	0.888875	Extended dataset
ESR1	2099	(-)-Epigallocatechin	72277	Inhibition	Predicted DTIs	0.909375	Original dataset
ESR2	2100	(-)-Epigallocatechin	72277	Inhibition	Predicted DTIs	0.98625	Original dataset
FASN	2194	(-)-Epigallocatechin	72277	Inhibition	Predicted DTIs	0.865	Original dataset
HSD17B1	3292	(-)-Epigallocatechin	72277	Inhibition	Predicted DTIs	0.899	Extended dataset
NR3C1	2908	(-)-Epigallocatechin	72277	Inhibition	Predicted DTIs	0.826375	Original dataset
OPRD1	4985	(-)-Epigallocatechin	72277	Activation	Predicted DTIs	0.8295	Extended dataset
PRKCA	5578	(-)-Epigallocatechin	72277	Inhibition	Predicted DTIs	0.84175	Original dataset
PTPN1	5770	(-)-Epigallocatechin	72277	Inhibition	Predicted DTIs	0.952875	Original dataset
XDH	7498	(-)-Epigallocatechin	72277	Inhibition	Predicted DTIs	0.937125	Extended dataset
ADORA1	134	Hesperetin	72281	Inhibition	Predicted DTIs	0.914625	Extended dataset
AKR1B1	231	Hesperetin	72281	Inhibition	Predicted DTIs	0.867	Original dataset
ALOX15		Hesperetin	72281	Inhibition	Predicted DTIs	0.94125	Extended dataset
ALOX5	240	Hesperetin	72281	Inhibition	Predicted DTIs	0.901875	Extended dataset
AR	367	Hesperetin	72281	Inhibition	Predicted DTIs	0.941	Original dataset
CYP19A1	1588	Hesperetin	72281	Inhibition	Predicted DTIs	0.994125	Extended dataset
CYP1B1	1545	Hesperetin	72281	Inhibition	Predicted DTIs	0.9945	Original dataset
CYP3A4	1576	Hesperetin	72281	Inhibition	Predicted DTIs	0.9475	Extended dataset
DRD1	1812	Hesperetin	72281	Activation	Predicted DTIs	0.8445	Original dataset
DRD2	1813	Hesperetin	72281	Inhibition	Predicted DTIs	0.912	Extended dataset
EGFR	1956	Hesperetin	72281	Inhibition	Predicted DTIs	0.853875	Original dataset
ESR1	2099	Hesperetin	72281	Inhibition	Predicted DTIs	0.99	Original dataset
ESR2	2100	Hesperetin	72281	Inhibition	Predicted DTIs	0.998625	Original dataset
HSD17B1	3292	Hesperetin	72281	Inhibition	Predicted DTIs	0.95375	Extended dataset
HTR2C	3358	Hesperetin	72281	Activation	Predicted DTIs	0.908875	Original dataset
MAOA	4128	Hesperetin	72281	Inhibition	Predicted DTIs	0.874375	Extended dataset
MAOB	4129	Hesperetin	72281	Inhibition	Predicted DTIs	0.84475	Original dataset
NQO1	1728	Hesperetin	72281	Inhibition	Predicted DTIs	0.823375	Original dataset
NR3C1	2908	Hesperetin	72281	Inhibition	Predicted DTIs	0.859	Original dataset
OPRD1	4985	Hesperetin	72281	Activation	Predicted DTIs	0.865625	Extended dataset
PDGFRB	5159	Hesperetin	72281	Inhibition	Predicted DTIs	0.855	Original dataset
PPARG	5468	Hesperetin	72281	Activation	Predicted DTIs	0.89	Original dataset
PTPN1	5770	Hesperetin	72281	Inhibition	Predicted DTIs	0.965875	Original dataset
XDH	7498	Hesperetin	72281	Inhibition	Predicted DTIs	0.9405	Extended dataset
ADORA1	134	Nobiletin	72344	Inhibition	Predicted DTIs	0.852375	Extended dataset
CYP3A4	1576	Nobiletin	72344	Inhibition	Predicted DTIs	0.950875	Extended dataset
NQO2	4835	Nobiletin	72344	Inhibition	Predicted DTIs	0.90125	Original dataset
PDE4A	5141	Nobiletin	72344	Inhibition	Predicted DTIs	0.85125	Extended dataset
PDE5A	8654	Nobiletin	72344	Inhibition	Predicted DTIs	0.91325	Extended dataset
PPARG	5468	Nobiletin	72344	Activation	Predicted DTIs	0.822375	Original dataset
PTAFR	5724	Nobiletin	72344	Inhibition	Predicted DTIs	0.837875	Extended dataset
PTGS2	5743	Nobiletin	72344	Inhibition	Predicted DTIs	0.828125	Original dataset
ACE	1636	Naringenin 7-O-glucoside	92794	Inhibition	Predicted DTIs	0.852375	Extended dataset
ADORA1	134	Naringenin 7-O-glucoside	92794	Inhibition	Predicted DTIs	0.924875	Extended dataset
ADORA2A	135	Naringenin 7-O-glucoside	92794	Activation	Predicted DTIs	0.84825	Original dataset
ADORA2B	136	Naringenin 7-O-glucoside	92794	Activation	Predicted DTIs	0.850375	Original dataset
AKR1B1	231	Naringenin 7-O-glucoside	92794	Inhibition	Predicted DTIs	0.98825	Original dataset
AKR1C3	8644	Naringenin 7-O-glucoside	92794	Inhibition	Predicted DTIs	0.839	Original dataset
ALOX15		Naringenin 7-O-glucoside	92794	Inhibition	Predicted DTIs	0.8575	Extended dataset
ALOX5	240	Naringenin 7-O-glucoside	92794	Inhibition	Predicted DTIs	0.88	Extended dataset
AR	367	Naringenin 7-O-glucoside	92794	Inhibition	Predicted DTIs	0.914875	Original dataset
CYP19A1	1588	Naringenin 7-O-glucoside	92794	Inhibition	Predicted DTIs	0.824875	Extended dataset
CYP3A4	1576	Naringenin 7-O-glucoside	92794	Inhibition	Predicted DTIs	0.891125	Extended dataset
HSD17B1	3292	Naringenin 7-O-glucoside	92794	Inhibition	Predicted DTIs	0.82	Extended dataset
NR3C1	2908	Naringenin 7-O-glucoside	92794	Inhibition	Predicted DTIs	0.9235	Original dataset
OPRD1	4985	Naringenin 7-O-glucoside	92794	Activation	Predicted DTIs	0.85125	Extended dataset
OPRM1	4988	Naringenin 7-O-glucoside	92794	Activation	Predicted DTIs	0.828875	Extended dataset
PDE5A	8654	Naringenin 7-O-glucoside	92794	Inhibition	Predicted DTIs	0.921375	Extended dataset
PRKCA	5578	Naringenin 7-O-glucoside	92794	Inhibition	Predicted DTIs	0.9565	Original dataset
PRKCD	5580	Naringenin 7-O-glucoside	92794	Inhibition	Predicted DTIs	0.83775	Original dataset
PTGS2	5743	Naringenin 7-O-glucoside	92794	Inhibition	Predicted DTIs	0.856	Original dataset
PTPN1	5770	Naringenin 7-O-glucoside	92794	Inhibition	Predicted DTIs	0.92525	Original dataset
ADORA1	134	Tetramethylscutellarein	96118	Inhibition	Predicted DTIs	0.944625	Extended dataset
ADORA2B	136	Tetramethylscutellarein	96118	Inhibition	Predicted DTIs	0.924375	Original dataset
ALOX5	240	Tetramethylscutellarein	96118	Inhibition	Predicted DTIs	0.83325	Extended dataset
CYP19A1	1588	Tetramethylscutellarein	96118	Inhibition	Predicted DTIs	0.902	Extended dataset
CYP3A4	1576	Tetramethylscutellarein	96118	Inhibition	Predicted DTIs	0.975	Extended dataset
DRD1	1812	Tetramethylscutellarein	96118	Inhibition	Predicted DTIs	0.86275	Extended dataset
DRD2	1813	Tetramethylscutellarein	96118	Inhibition	Predicted DTIs	0.867875	Extended dataset
HTR2C	3358	Tetramethylscutellarein	96118	Activation	Predicted DTIs	0.846	Original dataset
NQO1	1728	Tetramethylscutellarein	96118	Inhibition	Predicted DTIs	0.824125	Original dataset
NQO2	4835	Tetramethylscutellarein	96118	Inhibition	Predicted DTIs	0.95525	Original dataset
PDE4A	5141	Tetramethylscutellarein	96118	Inhibition	Predicted DTIs	0.932	Extended dataset
PDE4B	5142	Tetramethylscutellarein	96118	Inhibition	Predicted DTIs	0.910125	Extended dataset
PDE5A	8654	Tetramethylscutellarein	96118	Inhibition	Predicted DTIs	0.8935	Extended dataset
PDGFRB	5159	Tetramethylscutellarein	96118	Inhibition	Predicted DTIs	0.95925	Original dataset
PPARG	5468	Tetramethylscutellarein	96118	Activation	Predicted DTIs	0.883625	Original dataset
PTGS2	5743	Tetramethylscutellarein	96118	Inhibition	Predicted DTIs	0.864375	Original dataset
ADORA1	134	Gardenin B	96539	Inhibition	Predicted DTIs	0.941375	Extended dataset
ADORA2B	136	Gardenin B	96539	Inhibition	Predicted DTIs	0.877375	Original dataset
ALOX5	240	Gardenin B	96539	Inhibition	Predicted DTIs	0.849625	Extended dataset
CYP19A1	1588	Gardenin B	96539	Inhibition	Predicted DTIs	0.895375	Extended dataset
CYP3A4	1576	Gardenin B	96539	Inhibition	Predicted DTIs	0.97525	Extended dataset
DRD1	1812	Gardenin B	96539	Inhibition	Predicted DTIs	0.8605	Extended dataset
DRD2	1813	Gardenin B	96539	Inhibition	Predicted DTIs	0.842625	Extended dataset
NQO1	1728	Gardenin B	96539	Inhibition	Predicted DTIs	0.8355	Original dataset
NQO2	4835	Gardenin B	96539	Inhibition	Predicted DTIs	0.936375	Original dataset
PDE4A	5141	Gardenin B	96539	Inhibition	Predicted DTIs	0.903875	Extended dataset
PDE4B	5142	Gardenin B	96539	Inhibition	Predicted DTIs	0.917125	Extended dataset
PDE5A	8654	Gardenin B	96539	Inhibition	Predicted DTIs	0.913875	Extended dataset
PDGFRB	5159	Gardenin B	96539	Inhibition	Predicted DTIs	0.893625	Original dataset
PPARG	5468	Gardenin B	96539	Activation	Predicted DTIs	0.879	Original dataset
PTGS2	5743	Gardenin B	96539	Inhibition	Predicted DTIs	0.823125	Original dataset
ADORA1	134	Eupatorin	97214	Inhibition	Predicted DTIs	0.9375	Extended dataset
ADORA2B	136	Eupatorin	97214	Inhibition	Predicted DTIs	0.87	Original dataset
ALOX15		Eupatorin	97214	Inhibition	Predicted DTIs	0.86625	Extended dataset
ALOX5	240	Eupatorin	97214	Inhibition	Predicted DTIs	0.888	Extended dataset
CYP19A1	1588	Eupatorin	97214	Inhibition	Predicted DTIs	0.918625	Extended dataset
CYP1B1	1545	Eupatorin	97214	Inhibition	Predicted DTIs	0.859875	Original dataset
CYP3A4	1576	Eupatorin	97214	Inhibition	Predicted DTIs	0.973875	Extended dataset
DRD1	1812	Eupatorin	97214	Inhibition	Predicted DTIs	0.882125	Extended dataset
DRD2	1813	Eupatorin	97214	Inhibition	Predicted DTIs	0.86825	Extended dataset
EGFR	1956	Eupatorin	97214	Inhibition	Predicted DTIs	0.82	Original dataset
HTR2C	3358	Eupatorin	97214	Activation	Predicted DTIs	0.8275	Original dataset
NQO1	1728	Eupatorin	97214	Inhibition	Predicted DTIs	0.841875	Original dataset
NQO2	4835	Eupatorin	97214	Inhibition	Predicted DTIs	0.922125	Original dataset
PDE4A	5141	Eupatorin	97214	Inhibition	Predicted DTIs	0.883375	Extended dataset
PDE4B	5142	Eupatorin	97214	Inhibition	Predicted DTIs	0.897	Extended dataset
PDE5A	8654	Eupatorin	97214	Inhibition	Predicted DTIs	0.910875	Extended dataset
PDGFRB	5159	Eupatorin	97214	Inhibition	Predicted DTIs	0.904375	Original dataset
PPARG	5468	Eupatorin	97214	Activation	Predicted DTIs	0.885625	Original dataset
PTPN1	5770	Eupatorin	97214	Inhibition	Predicted DTIs	0.842875	Original dataset
XDH	7498	Eupatorin	97214	Inhibition	Predicted DTIs	0.91175	Extended dataset
ACE	1636	Daidzin	107971	Inhibition	Predicted DTIs	0.891875	Extended dataset
ADORA1	134	Daidzin	107971	Inhibition	Predicted DTIs	0.947875	Extended dataset
ADORA2A	135	Daidzin	107971	Activation	Predicted DTIs	0.823375	Original dataset
ADORA2B	136	Daidzin	107971	Activation	Predicted DTIs	0.88625	Original dataset
AKR1B1	231	Daidzin	107971	Inhibition	Predicted DTIs	0.993375	Original dataset
ALOX5	240	Daidzin	107971	Inhibition	Predicted DTIs	0.874875	Extended dataset
AR	367	Daidzin	107971	Inhibition	Predicted DTIs	0.833375	Original dataset
CYP19A1	1588	Daidzin	107971	Inhibition	Predicted DTIs	0.832375	Extended dataset
CYP3A4	1576	Daidzin	107971	Inhibition	Predicted DTIs	0.904375	Extended dataset
NR3C1	2908	Daidzin	107971	Inhibition	Predicted DTIs	0.877	Original dataset
OPRD1	4985	Daidzin	107971	Activation	Predicted DTIs	0.83475	Extended dataset
PDE4A	5141	Daidzin	107971	Inhibition	Predicted DTIs	0.83675	Extended dataset
PDE4B	5142	Daidzin	107971	Inhibition	Predicted DTIs	0.83875	Extended dataset
PDE5A	8654	Daidzin	107971	Inhibition	Predicted DTIs	0.887	Extended dataset
PRKCA	5578	Daidzin	107971	Inhibition	Predicted DTIs	0.951	Original dataset
PRKCD	5580	Daidzin	107971	Inhibition	Predicted DTIs	0.825	Original dataset
PTGS2	5743	Daidzin	107971	Inhibition	Predicted DTIs	0.877125	Original dataset
PTPN1	5770	Daidzin	107971	Inhibition	Predicted DTIs	0.903875	Original dataset
ADORA1	134	Sinensetin	145659	Inhibition	Predicted DTIs	0.929625	Extended dataset
ADORA2B	136	Sinensetin	145659	Inhibition	Predicted DTIs	0.846	Original dataset
CYP19A1	1588	Sinensetin	145659	Inhibition	Predicted DTIs	0.843125	Extended dataset
CYP3A4	1576	Sinensetin	145659	Inhibition	Predicted DTIs	0.96525	Extended dataset
DRD1	1812	Sinensetin	145659	Inhibition	Predicted DTIs	0.82475	Extended dataset
NQO2	4835	Sinensetin	145659	Inhibition	Predicted DTIs	0.94225	Original dataset
PDE4A	5141	Sinensetin	145659	Inhibition	Predicted DTIs	0.905875	Extended dataset
PDE4B	5142	Sinensetin	145659	Inhibition	Predicted DTIs	0.87325	Extended dataset
PDE5A	8654	Sinensetin	145659	Inhibition	Predicted DTIs	0.912	Extended dataset
PDGFRB	5159	Sinensetin	145659	Inhibition	Predicted DTIs	0.883875	Original dataset
PPARG	5468	Sinensetin	145659	Activation	Predicted DTIs	0.857125	Original dataset
PTGS2	5743	Sinensetin	145659	Inhibition	Predicted DTIs	0.826875	Original dataset
ADORA1	134	6-Prenylnaringenin	155094	Inhibition	Predicted DTIs	0.925625	Extended dataset
AKR1B1	231	6-Prenylnaringenin	155094	Inhibition	Predicted DTIs	0.839375	Original dataset
ALOX15		6-Prenylnaringenin	155094	Inhibition	Predicted DTIs	0.96	Extended dataset
ALOX5	240	6-Prenylnaringenin	155094	Inhibition	Predicted DTIs	0.91925	Extended dataset
AR	367	6-Prenylnaringenin	155094	Inhibition	Predicted DTIs	0.92875	Original dataset
CYP19A1	1588	6-Prenylnaringenin	155094	Inhibition	Predicted DTIs	0.997375	Extended dataset
CYP1B1	1545	6-Prenylnaringenin	155094	Inhibition	Predicted DTIs	0.829	Original dataset
CYP3A4	1576	6-Prenylnaringenin	155094	Inhibition	Predicted DTIs	0.93725	Extended dataset
DRD2	1813	6-Prenylnaringenin	155094	Inhibition	Predicted DTIs	0.870125	Extended dataset
EGFR	1956	6-Prenylnaringenin	155094	Inhibition	Predicted DTIs	0.883	Original dataset
ESR1	2099	6-Prenylnaringenin	155094	Inhibition	Predicted DTIs	0.98975	Original dataset
ESR2	2100	6-Prenylnaringenin	155094	Inhibition	Predicted DTIs	0.997625	Original dataset
HSD17B1	3292	6-Prenylnaringenin	155094	Inhibition	Predicted DTIs	0.875125	Extended dataset
MCL1	4170	6-Prenylnaringenin	155094	Inhibition	Predicted DTIs	0.83625	Original dataset
MMP2	4313	6-Prenylnaringenin	155094	Inhibition	Predicted DTIs	0.85775	Original dataset
NR3C1	2908	6-Prenylnaringenin	155094	Inhibition	Predicted DTIs	0.857125	Original dataset
OPRD1	4985	6-Prenylnaringenin	155094	Activation	Predicted DTIs	0.863875	Extended dataset
PDE4A	5141	6-Prenylnaringenin	155094	Inhibition	Predicted DTIs	0.895875	Extended dataset
PDE4B	5142	6-Prenylnaringenin	155094	Inhibition	Predicted DTIs	0.918875	Extended dataset
PDE5A	8654	6-Prenylnaringenin	155094	Inhibition	Predicted DTIs	0.980625	Extended dataset
PPARG	5468	6-Prenylnaringenin	155094	Activation	Predicted DTIs	0.900125	Original dataset
PRKCA	5578	6-Prenylnaringenin	155094	Inhibition	Predicted DTIs	0.920625	Original dataset
PTPN1	5770	6-Prenylnaringenin	155094	Inhibition	Predicted DTIs	0.9995	Original dataset
TYR	7299	6-Prenylnaringenin	155094	Inhibition	Predicted DTIs	0.937875	Extended dataset
XDH	7498	6-Prenylnaringenin	155094	Inhibition	Predicted DTIs	0.847125	Extended dataset
ACE	1636	6''-O-Acetyldaidzin	156155	Inhibition	Predicted DTIs	0.949	Extended dataset
ADORA1	134	6''-O-Acetyldaidzin	156155	Inhibition	Predicted DTIs	0.952125	Extended dataset
ADORA2A	135	6''-O-Acetyldaidzin	156155	Activation	Predicted DTIs	0.84025	Original dataset
ADORA2B	136	6''-O-Acetyldaidzin	156155	Activation	Predicted DTIs	0.875125	Original dataset
AKR1B1	231	6''-O-Acetyldaidzin	156155	Inhibition	Predicted DTIs	0.989125	Original dataset
ALOX5	240	6''-O-Acetyldaidzin	156155	Inhibition	Predicted DTIs	0.875	Extended dataset
AR	367	6''-O-Acetyldaidzin	156155	Inhibition	Predicted DTIs	0.82225	Original dataset
CYP3A4	1576	6''-O-Acetyldaidzin	156155	Inhibition	Predicted DTIs	0.920875	Extended dataset
ELANE	1991	6''-O-Acetyldaidzin	156155	Inhibition	Predicted DTIs	0.843375	Extended dataset
FDFT1	2222	6''-O-Acetyldaidzin	156155	Inhibition	Predicted DTIs	0.8225	Original dataset
HMGCR	3156	6''-O-Acetyldaidzin	156155	Inhibition	Predicted DTIs	0.862375	Original dataset
NR3C1	2908	6''-O-Acetyldaidzin	156155	Inhibition	Predicted DTIs	0.8725	Original dataset
PDE4A	5141	6''-O-Acetyldaidzin	156155	Inhibition	Predicted DTIs	0.881625	Extended dataset
PDE5A	8654	6''-O-Acetyldaidzin	156155	Inhibition	Predicted DTIs	0.93	Extended dataset
PRKCA	5578	6''-O-Acetyldaidzin	156155	Inhibition	Predicted DTIs	0.977	Original dataset
PRKCD	5580	6''-O-Acetyldaidzin	156155	Inhibition	Predicted DTIs	0.8975	Original dataset
PTGS2	5743	6''-O-Acetyldaidzin	156155	Inhibition	Predicted DTIs	0.880875	Original dataset
PTPN1	5770	6''-O-Acetyldaidzin	156155	Inhibition	Predicted DTIs	0.948625	Original dataset
ADORA1	134	Cirsilineol	162464	Inhibition	Predicted DTIs	0.9375	Extended dataset
ADORA2B	136	Cirsilineol	162464	Inhibition	Predicted DTIs	0.87	Original dataset
ALOX15		Cirsilineol	162464	Inhibition	Predicted DTIs	0.86625	Extended dataset
ALOX5	240	Cirsilineol	162464	Inhibition	Predicted DTIs	0.888	Extended dataset
CYP19A1	1588	Cirsilineol	162464	Inhibition	Predicted DTIs	0.918625	Extended dataset
CYP1B1	1545	Cirsilineol	162464	Inhibition	Predicted DTIs	0.859875	Original dataset
CYP3A4	1576	Cirsilineol	162464	Inhibition	Predicted DTIs	0.973875	Extended dataset
DRD1	1812	Cirsilineol	162464	Inhibition	Predicted DTIs	0.882125	Extended dataset
DRD2	1813	Cirsilineol	162464	Inhibition	Predicted DTIs	0.86825	Extended dataset
EGFR	1956	Cirsilineol	162464	Inhibition	Predicted DTIs	0.82	Original dataset
HTR2C	3358	Cirsilineol	162464	Activation	Predicted DTIs	0.8275	Original dataset
NQO1	1728	Cirsilineol	162464	Inhibition	Predicted DTIs	0.841875	Original dataset
NQO2	4835	Cirsilineol	162464	Inhibition	Predicted DTIs	0.922125	Original dataset
PDE4A	5141	Cirsilineol	162464	Inhibition	Predicted DTIs	0.883375	Extended dataset
PDE4B	5142	Cirsilineol	162464	Inhibition	Predicted DTIs	0.897	Extended dataset
PDE5A	8654	Cirsilineol	162464	Inhibition	Predicted DTIs	0.910875	Extended dataset
PDGFRB	5159	Cirsilineol	162464	Inhibition	Predicted DTIs	0.904375	Original dataset
PPARG	5468	Cirsilineol	162464	Activation	Predicted DTIs	0.885625	Original dataset
PTPN1	5770	Cirsilineol	162464	Inhibition	Predicted DTIs	0.842875	Original dataset
XDH	7498	Cirsilineol	162464	Inhibition	Predicted DTIs	0.91175	Extended dataset
ACE	1636	Glycitin	187808	Inhibition	Predicted DTIs	0.945	Extended dataset
ADORA1	134	Glycitin	187808	Inhibition	Predicted DTIs	0.965375	Extended dataset
ADORA2A	135	Glycitin	187808	Activation	Predicted DTIs	0.83975	Original dataset
ADORA2B	136	Glycitin	187808	Activation	Predicted DTIs	0.895375	Original dataset
AKR1B1	231	Glycitin	187808	Inhibition	Predicted DTIs	0.99625	Original dataset
ALOX15		Glycitin	187808	Inhibition	Predicted DTIs	0.843625	Extended dataset
ALOX5	240	Glycitin	187808	Inhibition	Predicted DTIs	0.91125	Extended dataset
AR	367	Glycitin	187808	Inhibition	Predicted DTIs	0.88525	Original dataset
CYP19A1	1588	Glycitin	187808	Inhibition	Predicted DTIs	0.835375	Extended dataset
CYP3A4	1576	Glycitin	187808	Inhibition	Predicted DTIs	0.9305	Extended dataset
NR3C1	2908	Glycitin	187808	Inhibition	Predicted DTIs	0.9085	Original dataset
OPRD1	4985	Glycitin	187808	Activation	Predicted DTIs	0.831	Extended dataset
PDE4A	5141	Glycitin	187808	Inhibition	Predicted DTIs	0.871375	Extended dataset
PDE5A	8654	Glycitin	187808	Inhibition	Predicted DTIs	0.94375	Extended dataset
PRKCA	5578	Glycitin	187808	Inhibition	Predicted DTIs	0.968	Original dataset
PRKCD	5580	Glycitin	187808	Inhibition	Predicted DTIs	0.852125	Original dataset
PTGS2	5743	Glycitin	187808	Inhibition	Predicted DTIs	0.8635	Original dataset
PTPN1	5770	Glycitin	187808	Inhibition	Predicted DTIs	0.923125	Original dataset
ADORA1	134	Cirsimaritin	188323	Inhibition	Predicted DTIs	0.955	Extended dataset
ADORA2B	136	Cirsimaritin	188323	Inhibition	Predicted DTIs	0.88375	Original dataset
AKR1B1	231	Cirsimaritin	188323	Inhibition	Predicted DTIs	0.8455	Original dataset
ALOX15		Cirsimaritin	188323	Inhibition	Predicted DTIs	0.870125	Extended dataset
ALOX5	240	Cirsimaritin	188323	Inhibition	Predicted DTIs	0.93075	Extended dataset
APP	351	Cirsimaritin	188323	Inhibition	Predicted DTIs	0.836375	Original dataset
AR	367	Cirsimaritin	188323	Inhibition	Predicted DTIs	0.85525	Original dataset
CYP19A1	1588	Cirsimaritin	188323	Inhibition	Predicted DTIs	0.960125	Extended dataset
CYP1B1	1545	Cirsimaritin	188323	Inhibition	Predicted DTIs	0.95125	Original dataset
CYP3A4	1576	Cirsimaritin	188323	Inhibition	Predicted DTIs	0.972	Extended dataset
DRD1	1812	Cirsimaritin	188323	Inhibition	Predicted DTIs	0.903125	Extended dataset
DRD2	1813	Cirsimaritin	188323	Inhibition	Predicted DTIs	0.903875	Extended dataset
EGFR	1956	Cirsimaritin	188323	Inhibition	Predicted DTIs	0.88575	Original dataset
ESR2	2100	Cirsimaritin	188323	Inhibition	Predicted DTIs	0.93475	Original dataset
ESRRG	2104	Cirsimaritin	188323	Activation	Predicted DTIs	0.833875	Original dataset
HTR2C	3358	Cirsimaritin	188323	Activation	Predicted DTIs	0.915875	Original dataset
MAOA	4128	Cirsimaritin	188323	Inhibition	Predicted DTIs	0.88875	Extended dataset
MAOB	4129	Cirsimaritin	188323	Inhibition	Predicted DTIs	0.86275	Original dataset
NQO1	1728	Cirsimaritin	188323	Inhibition	Predicted DTIs	0.867375	Original dataset
NQO2	4835	Cirsimaritin	188323	Inhibition	Predicted DTIs	0.9195	Original dataset
PDE4A	5141	Cirsimaritin	188323	Inhibition	Predicted DTIs	0.847	Extended dataset
PDE4B	5142	Cirsimaritin	188323	Inhibition	Predicted DTIs	0.85175	Extended dataset
PDGFRB	5159	Cirsimaritin	188323	Inhibition	Predicted DTIs	0.947	Original dataset
PPARG	5468	Cirsimaritin	188323	Activation	Predicted DTIs	0.91225	Original dataset
PTGS2	5743	Cirsimaritin	188323	Inhibition	Predicted DTIs	0.88025	Original dataset
PTPN1	5770	Cirsimaritin	188323	Inhibition	Predicted DTIs	0.900375	Original dataset
XDH	7498	Cirsimaritin	188323	Inhibition	Predicted DTIs	0.963125	Extended dataset
ADORA1	134	Sakuranetin	348130	Inhibition	Predicted DTIs	0.934375	Extended dataset
ADORA2B	136	Sakuranetin	348130	Inhibition	Predicted DTIs	0.937875	Original dataset
ADRA2C	152	Sakuranetin	348130	Inhibition	Predicted DTIs	0.872375	Original dataset
AKR1B1	231	Sakuranetin	348130	Inhibition	Predicted DTIs	0.884875	Original dataset
ALOX15		Sakuranetin	348130	Inhibition	Predicted DTIs	0.8805	Extended dataset
ALOX5	240	Sakuranetin	348130	Inhibition	Predicted DTIs	0.883125	Extended dataset
AR	367	Sakuranetin	348130	Inhibition	Predicted DTIs	0.944375	Original dataset
CYP19A1	1588	Sakuranetin	348130	Inhibition	Predicted DTIs	0.99725	Extended dataset
CYP1B1	1545	Sakuranetin	348130	Inhibition	Predicted DTIs	0.9895	Original dataset
CYP3A4	1576	Sakuranetin	348130	Inhibition	Predicted DTIs	0.947875	Extended dataset
DRD1	1812	Sakuranetin	348130	Activation	Predicted DTIs	0.881	Original dataset
EGFR	1956	Sakuranetin	348130	Inhibition	Predicted DTIs	0.877375	Original dataset
ESR1	2099	Sakuranetin	348130	Inhibition	Predicted DTIs	0.990375	Original dataset
ESR2	2100	Sakuranetin	348130	Inhibition	Predicted DTIs	0.998625	Original dataset
ESRRG	2104	Sakuranetin	348130	Activation	Predicted DTIs	0.836125	Original dataset
GSK3B	2932	Sakuranetin	348130	Inhibition	Predicted DTIs	0.822625	Original dataset
HSD17B1	3292	Sakuranetin	348130	Inhibition	Predicted DTIs	0.961375	Extended dataset
HTR2C	3358	Sakuranetin	348130	Activation	Predicted DTIs	0.95325	Original dataset
MAOA	4128	Sakuranetin	348130	Inhibition	Predicted DTIs	0.89675	Extended dataset
MAOB	4129	Sakuranetin	348130	Inhibition	Predicted DTIs	0.950125	Original dataset
MCL1	4170	Sakuranetin	348130	Inhibition	Predicted DTIs	0.8565	Original dataset
NQO1	1728	Sakuranetin	348130	Inhibition	Predicted DTIs	0.8395	Original dataset
NR3C1	2908	Sakuranetin	348130	Inhibition	Predicted DTIs	0.84625	Original dataset
OPRD1	4985	Sakuranetin	348130	Activation	Predicted DTIs	0.88925	Extended dataset
PDGFRB	5159	Sakuranetin	348130	Inhibition	Predicted DTIs	0.900375	Original dataset
PPARG	5468	Sakuranetin	348130	Activation	Predicted DTIs	0.904875	Original dataset
PTGS2	5743	Sakuranetin	348130	Inhibition	Predicted DTIs	0.877375	Original dataset
PTPN1	5770	Sakuranetin	348130	Inhibition	Predicted DTIs	0.9205	Original dataset
SLC6A3	6531	Sakuranetin	348130	Inhibition	Predicted DTIs	0.853375	Extended dataset
XDH	7498	Sakuranetin	348130	Inhibition	Predicted DTIs	0.848375	Extended dataset
ADORA1	134	Naringenin	439246	Inhibition	Predicted DTIs	0.917	Extended dataset
AKR1B1	231	Naringenin	439246	Inhibition	Predicted DTIs	0.90425	Original dataset
ALOX15		Naringenin	439246	Inhibition	Predicted DTIs	0.88975	Extended dataset
ALOX5	240	Naringenin	439246	Inhibition	Predicted DTIs	0.90425	Extended dataset
AR	367	Naringenin	439246	Inhibition	Predicted DTIs	0.953625	Original dataset
CA9	768	Naringenin	439246	Inhibition	Predicted DTIs	0.8595	Extended dataset
CYP3A4	1576	Naringenin	439246	Inhibition	Predicted DTIs	0.93	Extended dataset
DRD1	1812	Naringenin	439246	Activation	Predicted DTIs	0.874	Original dataset
DRD2	1813	Naringenin	439246	Activation	Predicted DTIs	0.852	Extended dataset
EGFR	1956	Naringenin	439246	Inhibition	Predicted DTIs	0.85975	Original dataset
ESRRG	2104	Naringenin	439246	Activation	Predicted DTIs	0.830125	Original dataset
HSD17B1	3292	Naringenin	439246	Inhibition	Predicted DTIs	0.987	Extended dataset
HTR2C	3358	Naringenin	439246	Activation	Predicted DTIs	0.91725	Original dataset
MAOA	4128	Naringenin	439246	Inhibition	Predicted DTIs	0.8885	Extended dataset
MAOB	4129	Naringenin	439246	Inhibition	Predicted DTIs	0.93475	Original dataset
OPRD1	4985	Naringenin	439246	Activation	Predicted DTIs	0.862125	Extended dataset
PPARG	5468	Naringenin	439246	Activation	Predicted DTIs	0.88625	Original dataset
PRKCA	5578	Naringenin	439246	Inhibition	Predicted DTIs	0.82	Original dataset
PTGS2	5743	Naringenin	439246	Inhibition	Predicted DTIs	0.85775	Original dataset
PTPN1	5770	Naringenin	439246	Inhibition	Predicted DTIs	0.89925	Original dataset
SLC6A3	6531	Naringenin	439246	Inhibition	Predicted DTIs	0.8695	Extended dataset
TYR	7299	Naringenin	439246	Inhibition	Predicted DTIs	0.884875	Extended dataset
XDH	7498	Naringenin	439246	Inhibition	Predicted DTIs	0.944625	Extended dataset
ADORA1	134	Eriodictyol	440735	Inhibition	Predicted DTIs	0.906125	Extended dataset
AKR1B1	231	Eriodictyol	440735	Inhibition	Predicted DTIs	0.866875	Original dataset
ALOX15		Eriodictyol	440735	Inhibition	Predicted DTIs	0.94425	Extended dataset
ALOX5	240	Eriodictyol	440735	Inhibition	Predicted DTIs	0.905	Extended dataset
AR	367	Eriodictyol	440735	Inhibition	Predicted DTIs	0.93475	Original dataset
CA9	768	Eriodictyol	440735	Inhibition	Predicted DTIs	0.861125	Extended dataset
CYP19A1	1588	Eriodictyol	440735	Inhibition	Predicted DTIs	0.99775	Extended dataset
CYP1B1	1545	Eriodictyol	440735	Inhibition	Predicted DTIs	0.991875	Original dataset
CYP3A4	1576	Eriodictyol	440735	Inhibition	Predicted DTIs	0.90825	Extended dataset
DRD1	1812	Eriodictyol	440735	Activation	Predicted DTIs	0.835	Original dataset
DRD2	1813	Eriodictyol	440735	Inhibition	Predicted DTIs	0.884125	Extended dataset
ESR1	2099	Eriodictyol	440735	Inhibition	Predicted DTIs	0.996375	Original dataset
ESR2	2100	Eriodictyol	440735	Inhibition	Predicted DTIs	0.99975	Original dataset
HSD17B1	3292	Eriodictyol	440735	Inhibition	Predicted DTIs	0.97	Extended dataset
MAOA	4128	Eriodictyol	440735	Inhibition	Predicted DTIs	0.84225	Extended dataset
MAOB	4129	Eriodictyol	440735	Inhibition	Predicted DTIs	0.844375	Original dataset
OPRD1	4985	Eriodictyol	440735	Activation	Predicted DTIs	0.839375	Extended dataset
PPARG	5468	Eriodictyol	440735	Activation	Predicted DTIs	0.865	Original dataset
PTPN1	5770	Eriodictyol	440735	Inhibition	Predicted DTIs	0.95	Original dataset
TYR	7299	Eriodictyol	440735	Inhibition	Predicted DTIs	0.88425	Extended dataset
XDH	7498	Eriodictyol	440735	Inhibition	Predicted DTIs	0.956125	Extended dataset
ALOX15		Peonidin	441773	Inhibition	Predicted DTIs	0.834125	Extended dataset
CYP19A1	1588	Peonidin	441773	Inhibition	Predicted DTIs	0.871125	Extended dataset
CYP1B1	1545	Peonidin	441773	Inhibition	Predicted DTIs	0.84125	Original dataset
ESR2	2100	Peonidin	441773	Inhibition	Predicted DTIs	0.841875	Original dataset
PTPN1	5770	Peonidin	441773	Inhibition	Predicted DTIs	0.8215	Original dataset
XDH	7498	Peonidin	441773	Inhibition	Predicted DTIs	0.86175	Extended dataset
ACE	1636	Naringin 4'-O-glucoside	470791	Inhibition	Predicted DTIs	0.852375	Extended dataset
ADORA1	134	Naringin 4'-O-glucoside	470791	Inhibition	Predicted DTIs	0.924875	Extended dataset
ADORA2A	135	Naringin 4'-O-glucoside	470791	Activation	Predicted DTIs	0.84825	Original dataset
ADORA2B	136	Naringin 4'-O-glucoside	470791	Activation	Predicted DTIs	0.850375	Original dataset
AKR1B1	231	Naringin 4'-O-glucoside	470791	Inhibition	Predicted DTIs	0.98825	Original dataset
AKR1C3	8644	Naringin 4'-O-glucoside	470791	Inhibition	Predicted DTIs	0.839	Original dataset
ALOX15		Naringin 4'-O-glucoside	470791	Inhibition	Predicted DTIs	0.8575	Extended dataset
ALOX5	240	Naringin 4'-O-glucoside	470791	Inhibition	Predicted DTIs	0.88	Extended dataset
AR	367	Naringin 4'-O-glucoside	470791	Inhibition	Predicted DTIs	0.914875	Original dataset
CYP19A1	1588	Naringin 4'-O-glucoside	470791	Inhibition	Predicted DTIs	0.824875	Extended dataset
CYP3A4	1576	Naringin 4'-O-glucoside	470791	Inhibition	Predicted DTIs	0.891125	Extended dataset
HSD17B1	3292	Naringin 4'-O-glucoside	470791	Inhibition	Predicted DTIs	0.82	Extended dataset
NR3C1	2908	Naringin 4'-O-glucoside	470791	Inhibition	Predicted DTIs	0.9235	Original dataset
OPRD1	4985	Naringin 4'-O-glucoside	470791	Activation	Predicted DTIs	0.85125	Extended dataset
OPRM1	4988	Naringin 4'-O-glucoside	470791	Activation	Predicted DTIs	0.828875	Extended dataset
PDE5A	8654	Naringin 4'-O-glucoside	470791	Inhibition	Predicted DTIs	0.921375	Extended dataset
PRKCA	5578	Naringin 4'-O-glucoside	470791	Inhibition	Predicted DTIs	0.9565	Original dataset
PRKCD	5580	Naringin 4'-O-glucoside	470791	Inhibition	Predicted DTIs	0.83775	Original dataset
PTGS2	5743	Naringin 4'-O-glucoside	470791	Inhibition	Predicted DTIs	0.856	Original dataset
PTPN1	5770	Naringin 4'-O-glucoside	470791	Inhibition	Predicted DTIs	0.92525	Original dataset
ADORA1	134	8-Prenylnaringenin	509245	Inhibition	Predicted DTIs	0.921375	Extended dataset
AKR1B1	231	8-Prenylnaringenin	509245	Inhibition	Predicted DTIs	0.837	Original dataset
ALOX15		8-Prenylnaringenin	509245	Inhibition	Predicted DTIs	0.96325	Extended dataset
ALOX5	240	8-Prenylnaringenin	509245	Inhibition	Predicted DTIs	0.9195	Extended dataset
AR	367	8-Prenylnaringenin	509245	Inhibition	Predicted DTIs	0.926625	Original dataset
CYP19A1	1588	8-Prenylnaringenin	509245	Inhibition	Predicted DTIs	0.996875	Extended dataset
CYP1B1	1545	8-Prenylnaringenin	509245	Inhibition	Predicted DTIs	0.8295	Original dataset
CYP3A4	1576	8-Prenylnaringenin	509245	Inhibition	Predicted DTIs	0.93725	Extended dataset
DRD2	1813	8-Prenylnaringenin	509245	Inhibition	Predicted DTIs	0.868875	Extended dataset
EGFR	1956	8-Prenylnaringenin	509245	Inhibition	Predicted DTIs	0.865125	Original dataset
ESR1	2099	8-Prenylnaringenin	509245	Inhibition	Predicted DTIs	0.99575	Original dataset
ESR2	2100	8-Prenylnaringenin	509245	Inhibition	Predicted DTIs	0.997625	Original dataset
HSD17B1	3292	8-Prenylnaringenin	509245	Inhibition	Predicted DTIs	0.870375	Extended dataset
MCL1	4170	8-Prenylnaringenin	509245	Inhibition	Predicted DTIs	0.833125	Original dataset
MMP2	4313	8-Prenylnaringenin	509245	Inhibition	Predicted DTIs	0.856375	Original dataset
NR3C1	2908	8-Prenylnaringenin	509245	Inhibition	Predicted DTIs	0.85925	Original dataset
OPRD1	4985	8-Prenylnaringenin	509245	Activation	Predicted DTIs	0.87525	Extended dataset
PDE4A	5141	8-Prenylnaringenin	509245	Inhibition	Predicted DTIs	0.874625	Extended dataset
PDE4B	5142	8-Prenylnaringenin	509245	Inhibition	Predicted DTIs	0.916125	Extended dataset
PDE5A	8654	8-Prenylnaringenin	509245	Inhibition	Predicted DTIs	0.982875	Extended dataset
PPARG	5468	8-Prenylnaringenin	509245	Activation	Predicted DTIs	0.9015	Original dataset
PRKCA	5578	8-Prenylnaringenin	509245	Inhibition	Predicted DTIs	0.921625	Original dataset
PTPN1	5770	8-Prenylnaringenin	509245	Inhibition	Predicted DTIs	0.999125	Original dataset
TYR	7299	8-Prenylnaringenin	509245	Inhibition	Predicted DTIs	0.933375	Extended dataset
XDH	7498	8-Prenylnaringenin	509245	Inhibition	Predicted DTIs	0.84825	Extended dataset
ADORA1	134	Isoxanthohumol	513197	Inhibition	Predicted DTIs	0.936875	Extended dataset
ALOX15		Isoxanthohumol	513197	Inhibition	Predicted DTIs	0.96075	Extended dataset
ALOX5	240	Isoxanthohumol	513197	Inhibition	Predicted DTIs	0.92025	Extended dataset
AR	367	Isoxanthohumol	513197	Inhibition	Predicted DTIs	0.937875	Original dataset
CNR2	1269	Isoxanthohumol	513197	Inhibition	Predicted DTIs	0.852875	Extended dataset
CYP19A1	1588	Isoxanthohumol	513197	Inhibition	Predicted DTIs	0.985875	Extended dataset
CYP3A4	1576	Isoxanthohumol	513197	Inhibition	Predicted DTIs	0.964125	Extended dataset
DRD1	1812	Isoxanthohumol	513197	Inhibition	Predicted DTIs	0.827125	Extended dataset
DRD2	1813	Isoxanthohumol	513197	Inhibition	Predicted DTIs	0.90575	Extended dataset
EGFR	1956	Isoxanthohumol	513197	Inhibition	Predicted DTIs	0.8575	Original dataset
ESR1	2099	Isoxanthohumol	513197	Inhibition	Predicted DTIs	0.866875	Original dataset
ESR2	2100	Isoxanthohumol	513197	Inhibition	Predicted DTIs	0.966125	Original dataset
HRH1	3269	Isoxanthohumol	513197	Inhibition	Predicted DTIs	0.832	Original dataset
HSD17B1	3292	Isoxanthohumol	513197	Inhibition	Predicted DTIs	0.825375	Extended dataset
MCL1	4170	Isoxanthohumol	513197	Inhibition	Predicted DTIs	0.829625	Original dataset
MMP2	4313	Isoxanthohumol	513197	Inhibition	Predicted DTIs	0.8575	Original dataset
NR3C1	2908	Isoxanthohumol	513197	Inhibition	Predicted DTIs	0.900125	Original dataset
OPRD1	4985	Isoxanthohumol	513197	Activation	Predicted DTIs	0.879875	Extended dataset
PDE4A	5141	Isoxanthohumol	513197	Inhibition	Predicted DTIs	0.932375	Extended dataset
PDE4B	5142	Isoxanthohumol	513197	Inhibition	Predicted DTIs	0.958125	Extended dataset
PDE5A	8654	Isoxanthohumol	513197	Inhibition	Predicted DTIs	0.98075	Extended dataset
PPARG	5468	Isoxanthohumol	513197	Activation	Predicted DTIs	0.91075	Original dataset
PRKCA	5578	Isoxanthohumol	513197	Inhibition	Predicted DTIs	0.878875	Original dataset
PTPN1	5770	Isoxanthohumol	513197	Inhibition	Predicted DTIs	0.999	Original dataset
TYR	7299	Isoxanthohumol	513197	Inhibition	Predicted DTIs	0.877375	Extended dataset
ADORA1	134	Apigenin 7-d-glucoside	622948	Inhibition	Predicted DTIs	0.9385	Extended dataset
ADORA2A	135	Apigenin 7-d-glucoside	622948	Activation	Predicted DTIs	0.848125	Original dataset
ADORA2B	136	Apigenin 7-d-glucoside	622948	Activation	Predicted DTIs	0.867625	Original dataset
AKR1B1	231	Apigenin 7-d-glucoside	622948	Inhibition	Predicted DTIs	0.964875	Original dataset
AKR1C3	8644	Apigenin 7-d-glucoside	622948	Inhibition	Predicted DTIs	0.842875	Original dataset
ALOX15		Apigenin 7-d-glucoside	622948	Inhibition	Predicted DTIs	0.8565	Extended dataset
ALOX5	240	Apigenin 7-d-glucoside	622948	Inhibition	Predicted DTIs	0.8805	Extended dataset
AR	367	Apigenin 7-d-glucoside	622948	Inhibition	Predicted DTIs	0.913375	Original dataset
CYP3A4	1576	Apigenin 7-d-glucoside	622948	Inhibition	Predicted DTIs	0.892875	Extended dataset
NR3C1	2908	Apigenin 7-d-glucoside	622948	Inhibition	Predicted DTIs	0.929625	Original dataset
PDE5A	8654	Apigenin 7-d-glucoside	622948	Inhibition	Predicted DTIs	0.896625	Extended dataset
PRKCA	5578	Apigenin 7-d-glucoside	622948	Inhibition	Predicted DTIs	0.93825	Original dataset
PTGS2	5743	Apigenin 7-d-glucoside	622948	Inhibition	Predicted DTIs	0.874125	Original dataset
PTPN1	5770	Apigenin 7-d-glucoside	622948	Inhibition	Predicted DTIs	0.894375	Original dataset
ADORA1	134	Xanthohumol	639665	Inhibition	Predicted DTIs	0.8435	Extended dataset
ALOX15		Xanthohumol	639665	Inhibition	Predicted DTIs	0.908	Extended dataset
ALOX5	240	Xanthohumol	639665	Inhibition	Predicted DTIs	0.84475	Extended dataset
CYP19A1	1588	Xanthohumol	639665	Inhibition	Predicted DTIs	0.9545	Extended dataset
CYP3A4	1576	Xanthohumol	639665	Inhibition	Predicted DTIs	0.936875	Extended dataset
EGFR	1956	Xanthohumol	639665	Inhibition	Predicted DTIs	0.866125	Original dataset
MCL1	4170	Xanthohumol	639665	Inhibition	Predicted DTIs	0.82325	Original dataset
MMP13	4322	Xanthohumol	639665	Inhibition	Predicted DTIs	0.820375	Extended dataset
MMP2	4313	Xanthohumol	639665	Inhibition	Predicted DTIs	0.82525	Original dataset
NQO2	4835	Xanthohumol	639665	Inhibition	Predicted DTIs	0.86475	Original dataset
PDE4A	5141	Xanthohumol	639665	Inhibition	Predicted DTIs	0.935125	Extended dataset
PDE4B	5142	Xanthohumol	639665	Inhibition	Predicted DTIs	0.947625	Extended dataset
PDE5A	8654	Xanthohumol	639665	Inhibition	Predicted DTIs	0.959375	Extended dataset
PPARG	5468	Xanthohumol	639665	Activation	Predicted DTIs	0.88725	Original dataset
PRKCA	5578	Xanthohumol	639665	Inhibition	Predicted DTIs	0.84275	Original dataset
PTGER4	5734	Xanthohumol	639665	Inhibition	Predicted DTIs	0.8375	Original dataset
PTGS2	5743	Xanthohumol	639665	Inhibition	Predicted DTIs	0.830125	Original dataset
PTPN1	5770	Xanthohumol	639665	Inhibition	Predicted DTIs	0.997625	Original dataset
SQLE	6713	Xanthohumol	639665	Inhibition	Predicted DTIs	0.855625	Original dataset
TYR	7299	Xanthohumol	639665	Inhibition	Predicted DTIs	0.97525	Extended dataset
XDH	7498	Xanthohumol	639665	Inhibition	Predicted DTIs	0.861375	Extended dataset
ADORA1	134	Quercetin	5280343	Inhibition	Predicted DTIs	0.843125	Extended dataset
AKR1B1	231	Quercetin	5280343	Inhibition	Predicted DTIs	0.956625	Original dataset
ALOX15		Quercetin	5280343	Inhibition	Predicted DTIs	0.946625	Extended dataset
ALOX5	240	Quercetin	5280343	Inhibition	Predicted DTIs	0.915	Extended dataset
AR	367	Quercetin	5280343	Inhibition	Predicted DTIs	0.923125	Original dataset
CDK6	1021	Quercetin	5280343	Inhibition	Predicted DTIs	0.911875	Original dataset
CYP19A1	1588	Quercetin	5280343	Inhibition	Predicted DTIs	0.98075	Extended dataset
CYP3A4	1576	Quercetin	5280343	Inhibition	Predicted DTIs	0.8535	Extended dataset
FASN	2194	Quercetin	5280343	Inhibition	Predicted DTIs	0.9715	Original dataset
HSD17B1	3292	Quercetin	5280343	Inhibition	Predicted DTIs	0.9305	Extended dataset
PTPN1	5770	Quercetin	5280343	Inhibition	Predicted DTIs	0.94375	Original dataset
SQLE	6713	Quercetin	5280343	Inhibition	Predicted DTIs	0.8235	Original dataset
TOP1	7150	Quercetin	5280343	Inhibition	Predicted DTIs	0.829875	Original dataset
TYR	7299	Quercetin	5280343	Inhibition	Predicted DTIs	0.925	Extended dataset
XDH	7498	Quercetin	5280343	Inhibition	Predicted DTIs	0.993	Extended dataset
ADORA1	134	Biochanin A	5280373	Inhibition	Predicted DTIs	0.947375	Extended dataset
AKR1B1	231	Biochanin A	5280373	Inhibition	Predicted DTIs	0.99075	Original dataset
ALDH2	217	Biochanin A	5280373	Inhibition	Predicted DTIs	0.87175	Original dataset
ALOX5	240	Biochanin A	5280373	Inhibition	Predicted DTIs	0.908875	Extended dataset
APP	351	Biochanin A	5280373	Inhibition	Predicted DTIs	0.9175	Original dataset
AR	367	Biochanin A	5280373	Inhibition	Predicted DTIs	0.938375	Original dataset
CDK6	1021	Biochanin A	5280373	Inhibition	Predicted DTIs	0.842875	Original dataset
CYP1B1	1545	Biochanin A	5280373	Inhibition	Predicted DTIs	0.982	Original dataset
CYP3A4	1576	Biochanin A	5280373	Inhibition	Predicted DTIs	0.97375	Extended dataset
DRD1	1812	Biochanin A	5280373	Inhibition	Predicted DTIs	0.911375	Extended dataset
DRD2	1813	Biochanin A	5280373	Inhibition	Predicted DTIs	0.885375	Extended dataset
EGFR	1956	Biochanin A	5280373	Inhibition	Predicted DTIs	0.9525	Original dataset
ESR1	2099	Biochanin A	5280373	Inhibition	Predicted DTIs	0.999375	Original dataset
ESR2	2100	Biochanin A	5280373	Inhibition	Predicted DTIs	0.998625	Original dataset
GSK3B	2932	Biochanin A	5280373	Inhibition	Predicted DTIs	0.822375	Original dataset
HSD17B1	3292	Biochanin A	5280373	Inhibition	Predicted DTIs	0.965375	Extended dataset
HTR2C	3358	Biochanin A	5280373	Activation	Predicted DTIs	0.9445	Original dataset
MAOA	4128	Biochanin A	5280373	Inhibition	Predicted DTIs	0.9125	Extended dataset
MAOB	4129	Biochanin A	5280373	Inhibition	Predicted DTIs	0.97525	Original dataset
MCL1	4170	Biochanin A	5280373	Inhibition	Predicted DTIs	0.831	Original dataset
NQO1	1728	Biochanin A	5280373	Inhibition	Predicted DTIs	0.92725	Original dataset
NQO2	4835	Biochanin A	5280373	Inhibition	Predicted DTIs	0.877625	Original dataset
PDGFRB	5159	Biochanin A	5280373	Inhibition	Predicted DTIs	0.96825	Original dataset
PPARG	5468	Biochanin A	5280373	Activation	Predicted DTIs	0.905875	Original dataset
PTGS2	5743	Biochanin A	5280373	Inhibition	Predicted DTIs	0.92375	Original dataset
PTPN1	5770	Biochanin A	5280373	Inhibition	Predicted DTIs	0.908375	Original dataset
TYR	7299	Biochanin A	5280373	Inhibition	Predicted DTIs	0.87425	Extended dataset
XDH	7498	Biochanin A	5280373	Inhibition	Predicted DTIs	0.9705	Extended dataset
ADORA1	134	Formononetin	5280378	Inhibition	Predicted DTIs	0.9575	Extended dataset
ADRA2C	152	Formononetin	5280378	Inhibition	Predicted DTIs	0.897125	Original dataset
AKR1B1	231	Formononetin	5280378	Inhibition	Predicted DTIs	0.988125	Original dataset
ALOX5	240	Formononetin	5280378	Inhibition	Predicted DTIs	0.91875	Extended dataset
APP	351	Formononetin	5280378	Inhibition	Predicted DTIs	0.97525	Original dataset
AR	367	Formononetin	5280378	Inhibition	Predicted DTIs	0.929625	Original dataset
CES1	1066	Formononetin	5280378	Inhibition	Predicted DTIs	0.88825	Original dataset
CYP19A1	1588	Formononetin	5280378	Inhibition	Predicted DTIs	0.996125	Extended dataset
CYP1B1	1545	Formononetin	5280378	Inhibition	Predicted DTIs	0.851	Original dataset
CYP3A4	1576	Formononetin	5280378	Inhibition	Predicted DTIs	0.977	Extended dataset
DRD2	1813	Formononetin	5280378	Inhibition	Predicted DTIs	0.902125	Extended dataset
EGFR	1956	Formononetin	5280378	Inhibition	Predicted DTIs	0.9035	Original dataset
ESR1	2099	Formononetin	5280378	Inhibition	Predicted DTIs	0.990375	Original dataset
ESR2	2100	Formononetin	5280378	Inhibition	Predicted DTIs	0.997125	Original dataset
ESRRG	2104	Formononetin	5280378	Activation	Predicted DTIs	0.869	Original dataset
GABRA1	2554	Formononetin	5280378	Inhibition	Predicted DTIs	0.830875	Original dataset
HSD17B1	3292	Formononetin	5280378	Inhibition	Predicted DTIs	0.965375	Extended dataset
HTR2C	3358	Formononetin	5280378	Activation	Predicted DTIs	0.951875	Original dataset
LTA4H	4048	Formononetin	5280378	Inhibition	Predicted DTIs	0.85475	Original dataset
MAOA	4128	Formononetin	5280378	Inhibition	Predicted DTIs	0.94375	Extended dataset
MAOB	4129	Formononetin	5280378	Inhibition	Predicted DTIs	0.984875	Original dataset
NQO1	1728	Formononetin	5280378	Inhibition	Predicted DTIs	0.94225	Original dataset
NQO2	4835	Formononetin	5280378	Inhibition	Predicted DTIs	0.849	Original dataset
PDGFRB	5159	Formononetin	5280378	Inhibition	Predicted DTIs	0.9845	Original dataset
PPARG	5468	Formononetin	5280378	Activation	Predicted DTIs	0.90375	Original dataset
PTGS2	5743	Formononetin	5280378	Inhibition	Predicted DTIs	0.917375	Original dataset
SLC6A3	6531	Formononetin	5280378	Inhibition	Predicted DTIs	0.864	Extended dataset
ADORA1	134	3,7-Dimethylquercetin	5280417	Inhibition	Predicted DTIs	0.93	Extended dataset
ALOX15		3,7-Dimethylquercetin	5280417	Inhibition	Predicted DTIs	0.92025	Extended dataset
ALOX5	240	3,7-Dimethylquercetin	5280417	Inhibition	Predicted DTIs	0.915625	Extended dataset
AR	367	3,7-Dimethylquercetin	5280417	Inhibition	Predicted DTIs	0.848375	Original dataset
CYP19A1	1588	3,7-Dimethylquercetin	5280417	Inhibition	Predicted DTIs	0.946375	Extended dataset
CYP1B1	1545	3,7-Dimethylquercetin	5280417	Inhibition	Predicted DTIs	0.962875	Original dataset
CYP3A4	1576	3,7-Dimethylquercetin	5280417	Inhibition	Predicted DTIs	0.951	Extended dataset
DRD1	1812	3,7-Dimethylquercetin	5280417	Inhibition	Predicted DTIs	0.860875	Extended dataset
DRD2	1813	3,7-Dimethylquercetin	5280417	Inhibition	Predicted DTIs	0.823375	Extended dataset
EGFR	1956	3,7-Dimethylquercetin	5280417	Inhibition	Predicted DTIs	0.82425	Original dataset
ESR2	2100	3,7-Dimethylquercetin	5280417	Inhibition	Predicted DTIs	0.892375	Original dataset
NQO2	4835	3,7-Dimethylquercetin	5280417	Inhibition	Predicted DTIs	0.895	Original dataset
PDE4A	5141	3,7-Dimethylquercetin	5280417	Inhibition	Predicted DTIs	0.85325	Extended dataset
PDE4B	5142	3,7-Dimethylquercetin	5280417	Inhibition	Predicted DTIs	0.869625	Extended dataset
PDE5A	8654	3,7-Dimethylquercetin	5280417	Inhibition	Predicted DTIs	0.858375	Extended dataset
PDGFRB	5159	3,7-Dimethylquercetin	5280417	Inhibition	Predicted DTIs	0.875	Original dataset
PPARG	5468	3,7-Dimethylquercetin	5280417	Activation	Predicted DTIs	0.887875	Original dataset
PTPN1	5770	3,7-Dimethylquercetin	5280417	Inhibition	Predicted DTIs	0.92475	Original dataset
XDH	7498	3,7-Dimethylquercetin	5280417	Inhibition	Predicted DTIs	0.975125	Extended dataset
ADORA1	134	Apigenin	5280443	Inhibition	Predicted DTIs	0.913875	Extended dataset
ALOX15		Apigenin	5280443	Inhibition	Predicted DTIs	0.873625	Extended dataset
ALOX5	240	Apigenin	5280443	Inhibition	Predicted DTIs	0.914625	Extended dataset
APP	351	Apigenin	5280443	Inhibition	Predicted DTIs	0.909625	Original dataset
CA9	768	Apigenin	5280443	Inhibition	Predicted DTIs	0.828125	Extended dataset
CYP3A4	1576	Apigenin	5280443	Inhibition	Predicted DTIs	0.938875	Extended dataset
DRD1	1812	Apigenin	5280443	Inhibition	Predicted DTIs	0.830125	Extended dataset
EGFR	1956	Apigenin	5280443	Inhibition	Predicted DTIs	0.911625	Original dataset
ESR1	2099	Apigenin	5280443	Inhibition	Predicted DTIs	0.999125	Original dataset
ESR2	2100	Apigenin	5280443	Inhibition	Predicted DTIs	0.999625	Original dataset
ESRRG	2104	Apigenin	5280443	Activation	Predicted DTIs	0.862	Original dataset
FASN	2194	Apigenin	5280443	Inhibition	Predicted DTIs	0.858625	Original dataset
HTR2C	3358	Apigenin	5280443	Activation	Predicted DTIs	0.8615	Original dataset
MAOA	4128	Apigenin	5280443	Inhibition	Predicted DTIs	0.883375	Extended dataset
MAOB	4129	Apigenin	5280443	Inhibition	Predicted DTIs	0.9425	Original dataset
NQO1	1728	Apigenin	5280443	Inhibition	Predicted DTIs	0.839	Original dataset
PDGFRB	5159	Apigenin	5280443	Inhibition	Predicted DTIs	0.873875	Original dataset
PPARG	5468	Apigenin	5280443	Activation	Predicted DTIs	0.887625	Original dataset
PTGS2	5743	Apigenin	5280443	Inhibition	Predicted DTIs	0.91375	Original dataset
PTPN1	5770	Apigenin	5280443	Inhibition	Predicted DTIs	0.899625	Original dataset
TYR	7299	Apigenin	5280443	Inhibition	Predicted DTIs	0.9775	Extended dataset
XDH	7498	Apigenin	5280443	Inhibition	Predicted DTIs	0.986625	Extended dataset
ADORA1	134	Luteolin	5280445	Inhibition	Predicted DTIs	0.868125	Extended dataset
AKR1B1	231	Luteolin	5280445	Inhibition	Predicted DTIs	0.988	Original dataset
ALOX15		Luteolin	5280445	Inhibition	Predicted DTIs	0.93375	Extended dataset
ALOX5	240	Luteolin	5280445	Inhibition	Predicted DTIs	0.9205	Extended dataset
AR	367	Luteolin	5280445	Inhibition	Predicted DTIs	0.94125	Original dataset
CDK6	1021	Luteolin	5280445	Inhibition	Predicted DTIs	0.929875	Original dataset
CSNK2A1	1457	Luteolin	5280445	Inhibition	Predicted DTIs	0.834	Original dataset
CYP19A1	1588	Luteolin	5280445	Inhibition	Predicted DTIs	0.986375	Extended dataset
CYP1B1	1545	Luteolin	5280445	Inhibition	Predicted DTIs	0.99	Original dataset
CYP3A4	1576	Luteolin	5280445	Inhibition	Predicted DTIs	0.879125	Extended dataset
DRD1	1812	Luteolin	5280445	Inhibition	Predicted DTIs	0.830125	Extended dataset
EGFR	1956	Luteolin	5280445	Inhibition	Predicted DTIs	0.855375	Original dataset
ESR1	2099	Luteolin	5280445	Inhibition	Predicted DTIs	0.989125	Original dataset
ESR2	2100	Luteolin	5280445	Inhibition	Predicted DTIs	0.996875	Original dataset
ESRRG	2104	Luteolin	5280445	Activation	Predicted DTIs	0.82925	Original dataset
FASN	2194	Luteolin	5280445	Inhibition	Predicted DTIs	0.940125	Original dataset
GSK3B	2932	Luteolin	5280445	Inhibition	Predicted DTIs	0.821625	Original dataset
HSD17B1	3292	Luteolin	5280445	Inhibition	Predicted DTIs	0.967875	Extended dataset
MAOA	4128	Luteolin	5280445	Inhibition	Predicted DTIs	0.8765	Extended dataset
MAOB	4129	Luteolin	5280445	Inhibition	Predicted DTIs	0.842125	Original dataset
PPARG	5468	Luteolin	5280445	Activation	Predicted DTIs	0.857125	Original dataset
PTGS2	5743	Luteolin	5280445	Inhibition	Predicted DTIs	0.82475	Original dataset
PTPN1	5770	Luteolin	5280445	Inhibition	Predicted DTIs	0.930125	Original dataset
TYR	7299	Luteolin	5280445	Inhibition	Predicted DTIs	0.944	Extended dataset
XDH	7498	Luteolin	5280445	Inhibition	Predicted DTIs	0.993625	Extended dataset
ADORA1	134	Kaempferol	5280863	Inhibition	Predicted DTIs	0.903125	Extended dataset
CDK6	1021	Kaempferol	5280863	Inhibition	Predicted DTIs	0.937	Original dataset
CSNK2A1	1457	Kaempferol	5280863	Inhibition	Predicted DTIs	0.834125	Original dataset
CYP19A1	1588	Kaempferol	5280863	Inhibition	Predicted DTIs	0.992	Extended dataset
CYP3A4	1576	Kaempferol	5280863	Inhibition	Predicted DTIs	0.914	Extended dataset
DRD1	1812	Kaempferol	5280863	Inhibition	Predicted DTIs	0.84225	Extended dataset
EGFR	1956	Kaempferol	5280863	Inhibition	Predicted DTIs	0.8815	Original dataset
ESR1	2099	Kaempferol	5280863	Inhibition	Predicted DTIs	0.997	Original dataset
ESR2	2100	Kaempferol	5280863	Inhibition	Predicted DTIs	0.998625	Original dataset
ESRRG	2104	Kaempferol	5280863	Activation	Predicted DTIs	0.833875	Original dataset
FASN	2194	Kaempferol	5280863	Inhibition	Predicted DTIs	0.9715	Original dataset
GSK3B	2932	Kaempferol	5280863	Inhibition	Predicted DTIs	0.829875	Original dataset
MAOA	4128	Kaempferol	5280863	Inhibition	Predicted DTIs	0.890875	Extended dataset
MAOB	4129	Kaempferol	5280863	Inhibition	Predicted DTIs	0.85125	Original dataset
PPARG	5468	Kaempferol	5280863	Activation	Predicted DTIs	0.85075	Original dataset
PTGS2	5743	Kaempferol	5280863	Inhibition	Predicted DTIs	0.84975	Original dataset
PTPN1	5770	Kaempferol	5280863	Inhibition	Predicted DTIs	0.93725	Original dataset
TYR	7299	Kaempferol	5280863	Inhibition	Predicted DTIs	0.96975	Extended dataset
XDH	7498	Kaempferol	5280863	Inhibition	Predicted DTIs	0.99375	Extended dataset
ADORA1	134	Genistein	5280961	Inhibition	Predicted DTIs	0.92975	Extended dataset
AKR1B1	231	Genistein	5280961	Inhibition	Predicted DTIs	0.9955	Original dataset
ALOX15		Genistein	5280961	Inhibition	Predicted DTIs	0.86525	Extended dataset
ALOX5	240	Genistein	5280961	Inhibition	Predicted DTIs	0.905125	Extended dataset
APP	351	Genistein	5280961	Inhibition	Predicted DTIs	0.824375	Original dataset
AR	367	Genistein	5280961	Inhibition	Predicted DTIs	0.964625	Original dataset
CDK6	1021	Genistein	5280961	Inhibition	Predicted DTIs	0.92275	Original dataset
CES1	1066	Genistein	5280961	Inhibition	Predicted DTIs	0.824625	Original dataset
CYP19A1	1588	Genistein	5280961	Inhibition	Predicted DTIs	0.997	Extended dataset
DRD1	1812	Genistein	5280961	Inhibition	Predicted DTIs	0.847875	Extended dataset
EGFR	1956	Genistein	5280961	Inhibition	Predicted DTIs	0.953125	Original dataset
ESRRG	2104	Genistein	5280961	Activation	Predicted DTIs	0.867875	Original dataset
FASN	2194	Genistein	5280961	Inhibition	Predicted DTIs	0.882875	Original dataset
GSK3B	2932	Genistein	5280961	Inhibition	Predicted DTIs	0.822625	Original dataset
HSD17B1	3292	Genistein	5280961	Inhibition	Predicted DTIs	0.98	Extended dataset
HTR2C	3358	Genistein	5280961	Activation	Predicted DTIs	0.87575	Original dataset
MAOA	4128	Genistein	5280961	Inhibition	Predicted DTIs	0.89475	Extended dataset
MAOB	4129	Genistein	5280961	Inhibition	Predicted DTIs	0.9365	Original dataset
MCL1	4170	Genistein	5280961	Inhibition	Predicted DTIs	0.830875	Original dataset
NQO1	1728	Genistein	5280961	Inhibition	Predicted DTIs	0.8415	Original dataset
PDGFRB	5159	Genistein	5280961	Inhibition	Predicted DTIs	0.861625	Original dataset
PPARG	5468	Genistein	5280961	Activation	Predicted DTIs	0.8825	Original dataset
PTGS2	5743	Genistein	5280961	Inhibition	Predicted DTIs	0.90775	Original dataset
PTPN1	5770	Genistein	5280961	Inhibition	Predicted DTIs	0.894625	Original dataset
SLC6A3	6531	Genistein	5280961	Inhibition	Predicted DTIs	0.835	Extended dataset
TYR	7299	Genistein	5280961	Inhibition	Predicted DTIs	0.994625	Extended dataset
XDH	7498	Genistein	5280961	Inhibition	Predicted DTIs	0.96725	Extended dataset
ADORA1	134	Butein	5281222	Inhibition	Predicted DTIs	0.8335	Extended dataset
ALOX15		Butein	5281222	Inhibition	Predicted DTIs	0.853	Extended dataset
ALOX5	240	Butein	5281222	Inhibition	Predicted DTIs	0.9025	Extended dataset
APP	351	Butein	5281222	Inhibition	Predicted DTIs	0.894625	Original dataset
AR	367	Butein	5281222	Inhibition	Predicted DTIs	0.8575	Original dataset
CA9	768	Butein	5281222	Inhibition	Predicted DTIs	0.849	Extended dataset
CYP19A1	1588	Butein	5281222	Inhibition	Predicted DTIs	0.960125	Extended dataset
CYP1B1	1545	Butein	5281222	Inhibition	Predicted DTIs	0.883375	Original dataset
CYP3A4	1576	Butein	5281222	Inhibition	Predicted DTIs	0.90825	Extended dataset
EGFR	1956	Butein	5281222	Inhibition	Predicted DTIs	0.966375	Original dataset
ESR1	2099	Butein	5281222	Inhibition	Predicted DTIs	0.977875	Original dataset
ESR2	2100	Butein	5281222	Inhibition	Predicted DTIs	0.98875	Original dataset
HSD17B1	3292	Butein	5281222	Inhibition	Predicted DTIs	0.879125	Extended dataset
MAOA	4128	Butein	5281222	Inhibition	Predicted DTIs	0.891625	Extended dataset
MAOB	4129	Butein	5281222	Inhibition	Predicted DTIs	0.87425	Original dataset
MCL1	4170	Butein	5281222	Inhibition	Predicted DTIs	0.84525	Original dataset
NQO2	4835	Butein	5281222	Inhibition	Predicted DTIs	0.83475	Original dataset
PPARG	5468	Butein	5281222	Activation	Predicted DTIs	0.86975	Original dataset
PRKCA	5578	Butein	5281222	Inhibition	Predicted DTIs	0.851625	Original dataset
PTGS2	5743	Butein	5281222	Inhibition	Predicted DTIs	0.899125	Original dataset
PTPN1	5770	Butein	5281222	Inhibition	Predicted DTIs	0.96925	Original dataset
TERT	7015	Butein	5281222	Inhibition	Predicted DTIs	0.8635	Extended dataset
TYR	7299	Butein	5281222	Inhibition	Predicted DTIs	0.998	Extended dataset
XDH	7498	Butein	5281222	Inhibition	Predicted DTIs	0.89825	Extended dataset
ADORA1	134	Baicalein	5281605	Inhibition	Predicted DTIs	0.922875	Extended dataset
AKR1B1	231	Baicalein	5281605	Inhibition	Predicted DTIs	0.99525	Original dataset
ALOX15		Baicalein	5281605	Inhibition	Predicted DTIs	0.883375	Extended dataset
AR	367	Baicalein	5281605	Inhibition	Predicted DTIs	0.94875	Original dataset
CA9	768	Baicalein	5281605	Inhibition	Predicted DTIs	0.856375	Extended dataset
CDK6	1021	Baicalein	5281605	Inhibition	Predicted DTIs	0.932375	Original dataset
CSNK2A1	1457	Baicalein	5281605	Inhibition	Predicted DTIs	0.831125	Original dataset
CYP19A1	1588	Baicalein	5281605	Inhibition	Predicted DTIs	0.99525	Extended dataset
CYP1B1	1545	Baicalein	5281605	Inhibition	Predicted DTIs	0.989875	Original dataset
CYP3A4	1576	Baicalein	5281605	Inhibition	Predicted DTIs	0.9265	Extended dataset
DRD1	1812	Baicalein	5281605	Inhibition	Predicted DTIs	0.85375	Extended dataset
EGFR	1956	Baicalein	5281605	Inhibition	Predicted DTIs	0.9215	Original dataset
ESR1	2099	Baicalein	5281605	Inhibition	Predicted DTIs	0.99875	Original dataset
ESR2	2100	Baicalein	5281605	Inhibition	Predicted DTIs	0.998625	Original dataset
ESRRG	2104	Baicalein	5281605	Activation	Predicted DTIs	0.849375	Original dataset
FASN	2194	Baicalein	5281605	Inhibition	Predicted DTIs	0.85275	Original dataset
HSD17B1	3292	Baicalein	5281605	Inhibition	Predicted DTIs	0.976	Extended dataset
HTR2C	3358	Baicalein	5281605	Activation	Predicted DTIs	0.832375	Original dataset
MAOA	4128	Baicalein	5281605	Inhibition	Predicted DTIs	0.884375	Extended dataset
MAOB	4129	Baicalein	5281605	Inhibition	Predicted DTIs	0.93575	Original dataset
NQO1	1728	Baicalein	5281605	Inhibition	Predicted DTIs	0.876875	Original dataset
PPARG	5468	Baicalein	5281605	Activation	Predicted DTIs	0.883	Original dataset
PTGS2	5743	Baicalein	5281605	Inhibition	Predicted DTIs	0.919	Original dataset
PTPN1	5770	Baicalein	5281605	Inhibition	Predicted DTIs	0.89625	Original dataset
SLC6A3	6531	Baicalein	5281605	Inhibition	Predicted DTIs	0.829125	Extended dataset
TYR	7299	Baicalein	5281605	Inhibition	Predicted DTIs	0.935375	Extended dataset
ADORA1	134	Chrysin	5281607	Inhibition	Predicted DTIs	0.94425	Extended dataset
ADORA2B	136	Chrysin	5281607	Inhibition	Predicted DTIs	0.8295	Original dataset
ADRA2C	152	Chrysin	5281607	Inhibition	Predicted DTIs	0.82	Original dataset
ALOX5	240	Chrysin	5281607	Inhibition	Predicted DTIs	0.9105	Extended dataset
APP	351	Chrysin	5281607	Inhibition	Predicted DTIs	0.949875	Original dataset
AR	367	Chrysin	5281607	Inhibition	Predicted DTIs	0.963125	Original dataset
CA9	768	Chrysin	5281607	Inhibition	Predicted DTIs	0.8585	Extended dataset
CES1	1066	Chrysin	5281607	Inhibition	Predicted DTIs	0.856	Original dataset
CYP3A4	1576	Chrysin	5281607	Inhibition	Predicted DTIs	0.962625	Extended dataset
DRD2	1813	Chrysin	5281607	Inhibition	Predicted DTIs	0.85625	Extended dataset
EGFR	1956	Chrysin	5281607	Inhibition	Predicted DTIs	0.933125	Original dataset
ESR1	2099	Chrysin	5281607	Inhibition	Predicted DTIs	0.999375	Original dataset
ESR2	2100	Chrysin	5281607	Inhibition	Predicted DTIs	0.999625	Original dataset
ESRRG	2104	Chrysin	5281607	Activation	Predicted DTIs	0.863375	Original dataset
GABRA1	2554	Chrysin	5281607	Inhibition	Predicted DTIs	0.935125	Original dataset
HSD17B1	3292	Chrysin	5281607	Inhibition	Predicted DTIs	0.988125	Extended dataset
HTR2C	3358	Chrysin	5281607	Activation	Predicted DTIs	0.9275	Original dataset
MAOA	4128	Chrysin	5281607	Inhibition	Predicted DTIs	0.90675	Extended dataset
MAOB	4129	Chrysin	5281607	Inhibition	Predicted DTIs	0.976125	Original dataset
MIF	4282	Chrysin	5281607	Inhibition	Predicted DTIs	0.94075	Original dataset
NQO1	1728	Chrysin	5281607	Inhibition	Predicted DTIs	0.903	Original dataset
PDGFRB	5159	Chrysin	5281607	Inhibition	Predicted DTIs	0.92375	Original dataset
PPARG	5468	Chrysin	5281607	Activation	Predicted DTIs	0.891375	Original dataset
PTGS2	5743	Chrysin	5281607	Inhibition	Predicted DTIs	0.923375	Original dataset
SLC6A3	6531	Chrysin	5281607	Inhibition	Predicted DTIs	0.866375	Extended dataset
TYR	7299	Chrysin	5281607	Inhibition	Predicted DTIs	0.921375	Extended dataset
XDH	7498	Chrysin	5281607	Inhibition	Predicted DTIs	0.88225	Extended dataset
ADORA1	134	Galangin	5281616	Inhibition	Predicted DTIs	0.934	Extended dataset
AKR1B1	231	Galangin	5281616	Inhibition	Predicted DTIs	0.996125	Original dataset
ALOX15		Galangin	5281616	Inhibition	Predicted DTIs	0.89825	Extended dataset
ALOX5	240	Galangin	5281616	Inhibition	Predicted DTIs	0.907375	Extended dataset
AR	367	Galangin	5281616	Inhibition	Predicted DTIs	0.958	Original dataset
CA9	768	Galangin	5281616	Inhibition	Predicted DTIs	0.841125	Extended dataset
CDK6	1021	Galangin	5281616	Inhibition	Predicted DTIs	0.927625	Original dataset
CYP19A1	1588	Galangin	5281616	Inhibition	Predicted DTIs	0.9945	Extended dataset
CYP3A4	1576	Galangin	5281616	Inhibition	Predicted DTIs	0.933	Extended dataset
DRD1	1812	Galangin	5281616	Inhibition	Predicted DTIs	0.847125	Extended dataset
DRD2	1813	Galangin	5281616	Inhibition	Predicted DTIs	0.8535	Extended dataset
EGFR	1956	Galangin	5281616	Inhibition	Predicted DTIs	0.917	Original dataset
ESR1	2099	Galangin	5281616	Inhibition	Predicted DTIs	0.99775	Original dataset
ESR2	2100	Galangin	5281616	Inhibition	Predicted DTIs	0.99875	Original dataset
ESRRG	2104	Galangin	5281616	Activation	Predicted DTIs	0.855125	Original dataset
FASN	2194	Galangin	5281616	Inhibition	Predicted DTIs	0.89225	Original dataset
GSK3B	2932	Galangin	5281616	Inhibition	Predicted DTIs	0.828125	Original dataset
HSD17B1	3292	Galangin	5281616	Inhibition	Predicted DTIs	0.979125	Extended dataset
HTR2C	3358	Galangin	5281616	Activation	Predicted DTIs	0.83175	Original dataset
MAOA	4128	Galangin	5281616	Inhibition	Predicted DTIs	0.8895	Extended dataset
MAOB	4129	Galangin	5281616	Inhibition	Predicted DTIs	0.939375	Original dataset
MCL1	4170	Galangin	5281616	Inhibition	Predicted DTIs	0.848375	Original dataset
NQO1	1728	Galangin	5281616	Inhibition	Predicted DTIs	0.890625	Original dataset
PDGFRB	5159	Galangin	5281616	Inhibition	Predicted DTIs	0.83175	Original dataset
PPARG	5468	Galangin	5281616	Activation	Predicted DTIs	0.871625	Original dataset
PTGS2	5743	Galangin	5281616	Inhibition	Predicted DTIs	0.91375	Original dataset
PTPN1	5770	Galangin	5281616	Inhibition	Predicted DTIs	0.908	Original dataset
SLC6A3	6531	Galangin	5281616	Inhibition	Predicted DTIs	0.8375	Extended dataset
TYR	7299	Galangin	5281616	Inhibition	Predicted DTIs	0.962875	Extended dataset
XDH	7498	Galangin	5281616	Inhibition	Predicted DTIs	0.979375	Extended dataset
ADORA1	134	Geraldone	5281618	Inhibition	Predicted DTIs	0.94275	Extended dataset
AKR1B1	231	Geraldone	5281618	Inhibition	Predicted DTIs	0.994125	Original dataset
ALOX5	240	Geraldone	5281618	Inhibition	Predicted DTIs	0.919125	Extended dataset
APP	351	Geraldone	5281618	Inhibition	Predicted DTIs	0.951375	Original dataset
AR	367	Geraldone	5281618	Inhibition	Predicted DTIs	0.930125	Original dataset
CDK6	1021	Geraldone	5281618	Inhibition	Predicted DTIs	0.872	Original dataset
CYP19A1	1588	Geraldone	5281618	Inhibition	Predicted DTIs	0.995125	Extended dataset
CYP1B1	1545	Geraldone	5281618	Inhibition	Predicted DTIs	0.991375	Original dataset
CYP3A4	1576	Geraldone	5281618	Inhibition	Predicted DTIs	0.976	Extended dataset
DRD1	1812	Geraldone	5281618	Inhibition	Predicted DTIs	0.882625	Extended dataset
DRD2	1813	Geraldone	5281618	Inhibition	Predicted DTIs	0.878375	Extended dataset
EGFR	1956	Geraldone	5281618	Inhibition	Predicted DTIs	0.92875	Original dataset
ESR1	2099	Geraldone	5281618	Inhibition	Predicted DTIs	0.99575	Original dataset
ESR2	2100	Geraldone	5281618	Inhibition	Predicted DTIs	0.9975	Original dataset
ESRRG	2104	Geraldone	5281618	Activation	Predicted DTIs	0.8705	Original dataset
HSD17B1	3292	Geraldone	5281618	Inhibition	Predicted DTIs	0.97125	Extended dataset
HTR2C	3358	Geraldone	5281618	Activation	Predicted DTIs	0.94375	Original dataset
MAOA	4128	Geraldone	5281618	Inhibition	Predicted DTIs	0.90375	Extended dataset
MAOB	4129	Geraldone	5281618	Inhibition	Predicted DTIs	0.972375	Original dataset
MCL1	4170	Geraldone	5281618	Inhibition	Predicted DTIs	0.832875	Original dataset
NQO1	1728	Geraldone	5281618	Inhibition	Predicted DTIs	0.895125	Original dataset
NQO2	4835	Geraldone	5281618	Inhibition	Predicted DTIs	0.882875	Original dataset
PDGFRB	5159	Geraldone	5281618	Inhibition	Predicted DTIs	0.97225	Original dataset
PPARG	5468	Geraldone	5281618	Activation	Predicted DTIs	0.910625	Original dataset
PTGS2	5743	Geraldone	5281618	Inhibition	Predicted DTIs	0.911375	Original dataset
PTPN1	5770	Geraldone	5281618	Inhibition	Predicted DTIs	0.885125	Original dataset
XDH	7498	Geraldone	5281618	Inhibition	Predicted DTIs	0.989375	Extended dataset
ADORA1	134	Hispidulin	5281628	Inhibition	Predicted DTIs	0.92625	Extended dataset
AKR1B1	231	Hispidulin	5281628	Inhibition	Predicted DTIs	0.969125	Original dataset
ALOX15		Hispidulin	5281628	Inhibition	Predicted DTIs	0.92475	Extended dataset
ALOX5	240	Hispidulin	5281628	Inhibition	Predicted DTIs	0.927625	Extended dataset
APP	351	Hispidulin	5281628	Inhibition	Predicted DTIs	0.830875	Original dataset
AR	367	Hispidulin	5281628	Inhibition	Predicted DTIs	0.922875	Original dataset
CDK6	1021	Hispidulin	5281628	Inhibition	Predicted DTIs	0.90125	Original dataset
CYP19A1	1588	Hispidulin	5281628	Inhibition	Predicted DTIs	0.98875	Extended dataset
CYP1B1	1545	Hispidulin	5281628	Inhibition	Predicted DTIs	0.995375	Original dataset
CYP3A4	1576	Hispidulin	5281628	Inhibition	Predicted DTIs	0.948	Extended dataset
DRD1	1812	Hispidulin	5281628	Inhibition	Predicted DTIs	0.8895	Extended dataset
EGFR	1956	Hispidulin	5281628	Inhibition	Predicted DTIs	0.90675	Original dataset
ESR1	2099	Hispidulin	5281628	Inhibition	Predicted DTIs	0.99225	Original dataset
ESR2	2100	Hispidulin	5281628	Inhibition	Predicted DTIs	0.99675	Original dataset
ESRRG	2104	Hispidulin	5281628	Activation	Predicted DTIs	0.854625	Original dataset
FASN	2194	Hispidulin	5281628	Inhibition	Predicted DTIs	0.904625	Original dataset
HSD17B1	3292	Hispidulin	5281628	Inhibition	Predicted DTIs	0.952125	Extended dataset
HTR2C	3358	Hispidulin	5281628	Activation	Predicted DTIs	0.877375	Original dataset
MAOA	4128	Hispidulin	5281628	Inhibition	Predicted DTIs	0.891375	Extended dataset
MAOB	4129	Hispidulin	5281628	Inhibition	Predicted DTIs	0.888625	Original dataset
MCL1	4170	Hispidulin	5281628	Inhibition	Predicted DTIs	0.842375	Original dataset
NQO1	1728	Hispidulin	5281628	Inhibition	Predicted DTIs	0.873375	Original dataset
NQO2	4835	Hispidulin	5281628	Inhibition	Predicted DTIs	0.8435	Original dataset
PDGFRB	5159	Hispidulin	5281628	Inhibition	Predicted DTIs	0.877875	Original dataset
PPARG	5468	Hispidulin	5281628	Activation	Predicted DTIs	0.902875	Original dataset
PTGS2	5743	Hispidulin	5281628	Inhibition	Predicted DTIs	0.89875	Original dataset
PTPN1	5770	Hispidulin	5281628	Inhibition	Predicted DTIs	0.934875	Original dataset
TYR	7299	Hispidulin	5281628	Inhibition	Predicted DTIs	0.881	Extended dataset
XDH	7498	Hispidulin	5281628	Inhibition	Predicted DTIs	0.995125	Extended dataset
AKR1B1	231	6-Hydroxyluteolin	5281642	Inhibition	Predicted DTIs	0.928875	Original dataset
ALOX15		6-Hydroxyluteolin	5281642	Inhibition	Predicted DTIs	0.945125	Extended dataset
ALOX5	240	6-Hydroxyluteolin	5281642	Inhibition	Predicted DTIs	0.91725	Extended dataset
AR	367	6-Hydroxyluteolin	5281642	Inhibition	Predicted DTIs	0.901625	Original dataset
CDK6	1021	6-Hydroxyluteolin	5281642	Inhibition	Predicted DTIs	0.8915	Original dataset
CYP19A1	1588	6-Hydroxyluteolin	5281642	Inhibition	Predicted DTIs	0.97575	Extended dataset
CYP1B1	1545	6-Hydroxyluteolin	5281642	Inhibition	Predicted DTIs	0.976	Original dataset
CYP3A4	1576	6-Hydroxyluteolin	5281642	Inhibition	Predicted DTIs	0.838	Extended dataset
ESR1	2099	6-Hydroxyluteolin	5281642	Inhibition	Predicted DTIs	0.93	Original dataset
ESR2	2100	6-Hydroxyluteolin	5281642	Inhibition	Predicted DTIs	0.994375	Original dataset
FASN	2194	6-Hydroxyluteolin	5281642	Inhibition	Predicted DTIs	0.954625	Original dataset
HSD17B1	3292	6-Hydroxyluteolin	5281642	Inhibition	Predicted DTIs	0.919	Extended dataset
PPARG	5468	6-Hydroxyluteolin	5281642	Activation	Predicted DTIs	0.828625	Original dataset
PTPN1	5770	6-Hydroxyluteolin	5281642	Inhibition	Predicted DTIs	0.936875	Original dataset
SELP	6403	6-Hydroxyluteolin	5281642	Inhibition	Predicted DTIs	0.827	Extended dataset
SQLE	6713	6-Hydroxyluteolin	5281642	Inhibition	Predicted DTIs	0.827125	Original dataset
TERT	7015	6-Hydroxyluteolin	5281642	Inhibition	Predicted DTIs	0.831875	Extended dataset
TOP1	7150	6-Hydroxyluteolin	5281642	Inhibition	Predicted DTIs	0.85675	Original dataset
TYR	7299	6-Hydroxyluteolin	5281642	Inhibition	Predicted DTIs	0.908375	Extended dataset
XDH	7498	6-Hydroxyluteolin	5281642	Inhibition	Predicted DTIs	0.992625	Extended dataset
ADORA1	134	Isorhamnetin	5281654	Inhibition	Predicted DTIs	0.909375	Extended dataset
AKR1B1	231	Isorhamnetin	5281654	Inhibition	Predicted DTIs	0.914375	Original dataset
ALOX15		Isorhamnetin	5281654	Inhibition	Predicted DTIs	0.9425	Extended dataset
ALOX5	240	Isorhamnetin	5281654	Inhibition	Predicted DTIs	0.922625	Extended dataset
AR	367	Isorhamnetin	5281654	Inhibition	Predicted DTIs	0.911125	Original dataset
CDK6	1021	Isorhamnetin	5281654	Inhibition	Predicted DTIs	0.877875	Original dataset
CYP19A1	1588	Isorhamnetin	5281654	Inhibition	Predicted DTIs	0.978125	Extended dataset
CYP3A4	1576	Isorhamnetin	5281654	Inhibition	Predicted DTIs	0.916125	Extended dataset
DRD1	1812	Isorhamnetin	5281654	Inhibition	Predicted DTIs	0.83975	Extended dataset
EGFR	1956	Isorhamnetin	5281654	Inhibition	Predicted DTIs	0.831875	Original dataset
ESR1	2099	Isorhamnetin	5281654	Inhibition	Predicted DTIs	0.971375	Original dataset
ESR2	2100	Isorhamnetin	5281654	Inhibition	Predicted DTIs	0.9935	Original dataset
FASN	2194	Isorhamnetin	5281654	Inhibition	Predicted DTIs	0.942375	Original dataset
HSD17B1	3292	Isorhamnetin	5281654	Inhibition	Predicted DTIs	0.862875	Extended dataset
NQO2	4835	Isorhamnetin	5281654	Inhibition	Predicted DTIs	0.844625	Original dataset
PPARG	5468	Isorhamnetin	5281654	Activation	Predicted DTIs	0.869625	Original dataset
PTPN1	5770	Isorhamnetin	5281654	Inhibition	Predicted DTIs	0.953	Original dataset
TOP1	7150	Isorhamnetin	5281654	Inhibition	Predicted DTIs	0.830875	Original dataset
TYR	7299	Isorhamnetin	5281654	Inhibition	Predicted DTIs	0.849875	Extended dataset
XDH	7498	Isorhamnetin	5281654	Inhibition	Predicted DTIs	0.9955	Extended dataset
ADORA1	134	Morin	5281670	Inhibition	Predicted DTIs	0.861375	Extended dataset
AKR1B1	231	Morin	5281670	Inhibition	Predicted DTIs	0.971125	Original dataset
ALOX15		Morin	5281670	Inhibition	Predicted DTIs	0.949875	Extended dataset
ALOX5	240	Morin	5281670	Inhibition	Predicted DTIs	0.914875	Extended dataset
AR	367	Morin	5281670	Inhibition	Predicted DTIs	0.924125	Original dataset
CDK6	1021	Morin	5281670	Inhibition	Predicted DTIs	0.91	Original dataset
CSNK2A1	1457	Morin	5281670	Inhibition	Predicted DTIs	0.821875	Original dataset
CYP19A1	1588	Morin	5281670	Inhibition	Predicted DTIs	0.976625	Extended dataset
CYP1B1	1545	Morin	5281670	Inhibition	Predicted DTIs	0.98525	Original dataset
CYP3A4	1576	Morin	5281670	Inhibition	Predicted DTIs	0.853875	Extended dataset
ESR1	2099	Morin	5281670	Inhibition	Predicted DTIs	0.97775	Original dataset
HSD17B1	3292	Morin	5281670	Inhibition	Predicted DTIs	0.929375	Extended dataset
PIK3CG	5294	Morin	5281670	Inhibition	Predicted DTIs	0.82625	Original dataset
PTPN1	5770	Morin	5281670	Inhibition	Predicted DTIs	0.94775	Original dataset
SQLE	6713	Morin	5281670	Inhibition	Predicted DTIs	0.820375	Original dataset
TOP1	7150	Morin	5281670	Inhibition	Predicted DTIs	0.832	Original dataset
TYR	7299	Morin	5281670	Inhibition	Predicted DTIs	0.9185	Extended dataset
XDH	7498	Morin	5281670	Inhibition	Predicted DTIs	0.993375	Extended dataset
AKR1B1	231	Myricetin	5281672	Inhibition	Predicted DTIs	0.85475	Original dataset
ALOX15		Myricetin	5281672	Inhibition	Predicted DTIs	0.9335	Extended dataset
ALOX5	240	Myricetin	5281672	Inhibition	Predicted DTIs	0.88975	Extended dataset
AR	367	Myricetin	5281672	Inhibition	Predicted DTIs	0.883375	Original dataset
CDK6	1021	Myricetin	5281672	Inhibition	Predicted DTIs	0.866375	Original dataset
CYP19A1	1588	Myricetin	5281672	Inhibition	Predicted DTIs	0.970375	Extended dataset
CYP1B1	1545	Myricetin	5281672	Inhibition	Predicted DTIs	0.956	Original dataset
CYP3A4	1576	Myricetin	5281672	Inhibition	Predicted DTIs	0.82425	Extended dataset
ESR1	2099	Myricetin	5281672	Inhibition	Predicted DTIs	0.8665	Original dataset
ESR2	2100	Myricetin	5281672	Inhibition	Predicted DTIs	0.970375	Original dataset
FASN	2194	Myricetin	5281672	Inhibition	Predicted DTIs	0.96	Original dataset
HSD17B1	3292	Myricetin	5281672	Inhibition	Predicted DTIs	0.828	Extended dataset
PTPN1	5770	Myricetin	5281672	Inhibition	Predicted DTIs	0.937375	Original dataset
SQLE	6713	Myricetin	5281672	Inhibition	Predicted DTIs	0.867875	Original dataset
TOP1	7150	Myricetin	5281672	Inhibition	Predicted DTIs	0.821375	Original dataset
TYR	7299	Myricetin	5281672	Inhibition	Predicted DTIs	0.858125	Extended dataset
XDH	7498	Myricetin	5281672	Inhibition	Predicted DTIs	0.98625	Extended dataset
ADORA1	134	Rhamnetin	5281691	Inhibition	Predicted DTIs	0.901	Extended dataset
AKR1B1	231	Rhamnetin	5281691	Inhibition	Predicted DTIs	0.923375	Original dataset
ALOX15		Rhamnetin	5281691	Inhibition	Predicted DTIs	0.943625	Extended dataset
ALOX5	240	Rhamnetin	5281691	Inhibition	Predicted DTIs	0.922	Extended dataset
AR	367	Rhamnetin	5281691	Inhibition	Predicted DTIs	0.9095	Original dataset
CDK6	1021	Rhamnetin	5281691	Inhibition	Predicted DTIs	0.88025	Original dataset
CYP19A1	1588	Rhamnetin	5281691	Inhibition	Predicted DTIs	0.975	Extended dataset
CYP1B1	1545	Rhamnetin	5281691	Inhibition	Predicted DTIs	0.99325	Original dataset
CYP3A4	1576	Rhamnetin	5281691	Inhibition	Predicted DTIs	0.90875	Extended dataset
DRD1	1812	Rhamnetin	5281691	Inhibition	Predicted DTIs	0.83525	Extended dataset
EGFR	1956	Rhamnetin	5281691	Inhibition	Predicted DTIs	0.82775	Original dataset
ESR1	2099	Rhamnetin	5281691	Inhibition	Predicted DTIs	0.962375	Original dataset
ESR2	2100	Rhamnetin	5281691	Inhibition	Predicted DTIs	0.99175	Original dataset
FASN	2194	Rhamnetin	5281691	Inhibition	Predicted DTIs	0.942125	Original dataset
HSD17B1	3292	Rhamnetin	5281691	Inhibition	Predicted DTIs	0.8645	Extended dataset
MAOA	4128	Rhamnetin	5281691	Inhibition	Predicted DTIs	0.822875	Extended dataset
NQO2	4835	Rhamnetin	5281691	Inhibition	Predicted DTIs	0.845875	Original dataset
PPARG	5468	Rhamnetin	5281691	Activation	Predicted DTIs	0.866875	Original dataset
PTPN1	5770	Rhamnetin	5281691	Inhibition	Predicted DTIs	0.953875	Original dataset
TOP1	7150	Rhamnetin	5281691	Inhibition	Predicted DTIs	0.83075	Original dataset
TYR	7299	Rhamnetin	5281691	Inhibition	Predicted DTIs	0.848	Extended dataset
XDH	7498	Rhamnetin	5281691	Inhibition	Predicted DTIs	0.994625	Extended dataset
ADORA1	134	Scutellarein	5281697	Inhibition	Predicted DTIs	0.88	Extended dataset
AKR1B1	231	Scutellarein	5281697	Inhibition	Predicted DTIs	0.989125	Original dataset
ALOX15		Scutellarein	5281697	Inhibition	Predicted DTIs	0.932875	Extended dataset
ALOX5	240	Scutellarein	5281697	Inhibition	Predicted DTIs	0.9155	Extended dataset
AR	367	Scutellarein	5281697	Inhibition	Predicted DTIs	0.933375	Original dataset
CA9	768	Scutellarein	5281697	Inhibition	Predicted DTIs	0.823875	Extended dataset
CDK6	1021	Scutellarein	5281697	Inhibition	Predicted DTIs	0.929125	Original dataset
CSNK2A1	1457	Scutellarein	5281697	Inhibition	Predicted DTIs	0.840125	Original dataset
CYP19A1	1588	Scutellarein	5281697	Inhibition	Predicted DTIs	0.988875	Extended dataset
CYP1B1	1545	Scutellarein	5281697	Inhibition	Predicted DTIs	0.993125	Original dataset
CYP3A4	1576	Scutellarein	5281697	Inhibition	Predicted DTIs	0.884125	Extended dataset
DRD1	1812	Scutellarein	5281697	Inhibition	Predicted DTIs	0.825625	Extended dataset
EGFR	1956	Scutellarein	5281697	Inhibition	Predicted DTIs	0.874	Original dataset
ESR1	2099	Scutellarein	5281697	Inhibition	Predicted DTIs	0.994	Original dataset
ESR2	2100	Scutellarein	5281697	Inhibition	Predicted DTIs	0.99825	Original dataset
ESRRG	2104	Scutellarein	5281697	Activation	Predicted DTIs	0.832125	Original dataset
FASN	2194	Scutellarein	5281697	Inhibition	Predicted DTIs	0.938	Original dataset
GSK3B	2932	Scutellarein	5281697	Inhibition	Predicted DTIs	0.825125	Original dataset
HSD17B1	3292	Scutellarein	5281697	Inhibition	Predicted DTIs	0.971125	Extended dataset
MAOA	4128	Scutellarein	5281697	Inhibition	Predicted DTIs	0.88	Extended dataset
MAOB	4129	Scutellarein	5281697	Inhibition	Predicted DTIs	0.84775	Original dataset
PPARG	5468	Scutellarein	5281697	Activation	Predicted DTIs	0.864875	Original dataset
PTGS2	5743	Scutellarein	5281697	Inhibition	Predicted DTIs	0.84025	Original dataset
PTPN1	5770	Scutellarein	5281697	Inhibition	Predicted DTIs	0.924375	Original dataset
SELP	6403	Scutellarein	5281697	Inhibition	Predicted DTIs	0.852875	Extended dataset
TERT	7015	Scutellarein	5281697	Inhibition	Predicted DTIs	0.8395	Extended dataset
TOP1	7150	Scutellarein	5281697	Inhibition	Predicted DTIs	0.841	Original dataset
TYR	7299	Scutellarein	5281697	Inhibition	Predicted DTIs	0.94775	Extended dataset
ADORA1	134	Daidzein	5281708	Inhibition	Predicted DTIs	0.938125	Extended dataset
ADRA2C	152	Daidzein	5281708	Inhibition	Predicted DTIs	0.82375	Original dataset
ALOX5	240	Daidzein	5281708	Inhibition	Predicted DTIs	0.910125	Extended dataset
APP	351	Daidzein	5281708	Inhibition	Predicted DTIs	0.94075	Original dataset
AR	367	Daidzein	5281708	Inhibition	Predicted DTIs	0.94175	Original dataset
CA9	768	Daidzein	5281708	Inhibition	Predicted DTIs	0.840625	Extended dataset
CES1	1066	Daidzein	5281708	Inhibition	Predicted DTIs	0.895	Original dataset
CYP19A1	1588	Daidzein	5281708	Inhibition	Predicted DTIs	0.99775	Extended dataset
CYP1B1	1545	Daidzein	5281708	Inhibition	Predicted DTIs	0.895	Original dataset
CYP3A4	1576	Daidzein	5281708	Inhibition	Predicted DTIs	0.962375	Extended dataset
DRD2	1813	Daidzein	5281708	Inhibition	Predicted DTIs	0.837875	Extended dataset
EGFR	1956	Daidzein	5281708	Inhibition	Predicted DTIs	0.91925	Original dataset
GABRA1	2554	Daidzein	5281708	Inhibition	Predicted DTIs	0.824	Original dataset
HSD17B1	3292	Daidzein	5281708	Inhibition	Predicted DTIs	0.9845	Extended dataset
HTR2C	3358	Daidzein	5281708	Activation	Predicted DTIs	0.94375	Original dataset
IDO1	3620	Daidzein	5281708	Inhibition	Predicted DTIs	0.835375	Extended dataset
MAOA	4128	Daidzein	5281708	Inhibition	Predicted DTIs	0.90525	Extended dataset
MAOB	4129	Daidzein	5281708	Inhibition	Predicted DTIs	0.969625	Original dataset
MIF	4282	Daidzein	5281708	Inhibition	Predicted DTIs	0.927375	Original dataset
NQO1	1728	Daidzein	5281708	Inhibition	Predicted DTIs	0.865375	Original dataset
PDGFRB	5159	Daidzein	5281708	Inhibition	Predicted DTIs	0.911875	Original dataset
PPARG	5468	Daidzein	5281708	Activation	Predicted DTIs	0.89225	Original dataset
PTGS2	5743	Daidzein	5281708	Inhibition	Predicted DTIs	0.907625	Original dataset
SLC6A3	6531	Daidzein	5281708	Inhibition	Predicted DTIs	0.878875	Extended dataset
TYR	7299	Daidzein	5281708	Inhibition	Predicted DTIs	0.98	Extended dataset
ADORA1	134	Methylgalangin	5281946	Inhibition	Predicted DTIs	0.953875	Extended dataset
ADORA2B	136	Methylgalangin	5281946	Inhibition	Predicted DTIs	0.90175	Original dataset
AKR1B1	231	Methylgalangin	5281946	Inhibition	Predicted DTIs	0.9835	Original dataset
ALOX15		Methylgalangin	5281946	Inhibition	Predicted DTIs	0.85325	Extended dataset
ALOX5	240	Methylgalangin	5281946	Inhibition	Predicted DTIs	0.917875	Extended dataset
APP	351	Methylgalangin	5281946	Inhibition	Predicted DTIs	0.871625	Original dataset
AR	367	Methylgalangin	5281946	Inhibition	Predicted DTIs	0.929125	Original dataset
CDK6	1021	Methylgalangin	5281946	Inhibition	Predicted DTIs	0.858875	Original dataset
CYP19A1	1588	Methylgalangin	5281946	Inhibition	Predicted DTIs	0.988625	Extended dataset
CYP1B1	1545	Methylgalangin	5281946	Inhibition	Predicted DTIs	0.98125	Original dataset
CYP3A4	1576	Methylgalangin	5281946	Inhibition	Predicted DTIs	0.962625	Extended dataset
DRD1	1812	Methylgalangin	5281946	Inhibition	Predicted DTIs	0.901	Extended dataset
DRD2	1813	Methylgalangin	5281946	Inhibition	Predicted DTIs	0.886625	Extended dataset
EGFR	1956	Methylgalangin	5281946	Inhibition	Predicted DTIs	0.925375	Original dataset
ESR1	2099	Methylgalangin	5281946	Inhibition	Predicted DTIs	0.994625	Original dataset
ESR2	2100	Methylgalangin	5281946	Inhibition	Predicted DTIs	0.99725	Original dataset
ESRRG	2104	Methylgalangin	5281946	Activation	Predicted DTIs	0.866875	Original dataset
GSK3B	2932	Methylgalangin	5281946	Inhibition	Predicted DTIs	0.83075	Original dataset
HSD17B1	3292	Methylgalangin	5281946	Inhibition	Predicted DTIs	0.935875	Extended dataset
HTR2C	3358	Methylgalangin	5281946	Activation	Predicted DTIs	0.92475	Original dataset
MAOA	4128	Methylgalangin	5281946	Inhibition	Predicted DTIs	0.902125	Extended dataset
MAOB	4129	Methylgalangin	5281946	Inhibition	Predicted DTIs	0.964625	Original dataset
NQO1	1728	Methylgalangin	5281946	Inhibition	Predicted DTIs	0.935875	Original dataset
NQO2	4835	Methylgalangin	5281946	Inhibition	Predicted DTIs	0.878	Original dataset
PDGFRB	5159	Methylgalangin	5281946	Inhibition	Predicted DTIs	0.927625	Original dataset
PPARG	5468	Methylgalangin	5281946	Activation	Predicted DTIs	0.899875	Original dataset
PTGS2	5743	Methylgalangin	5281946	Inhibition	Predicted DTIs	0.91525	Original dataset
PTPN1	5770	Methylgalangin	5281946	Inhibition	Predicted DTIs	0.908125	Original dataset
TYR	7299	Methylgalangin	5281946	Inhibition	Predicted DTIs	0.83525	Extended dataset
XDH	7498	Methylgalangin	5281946	Inhibition	Predicted DTIs	0.967625	Extended dataset
ADORA1	134	Nepetin	5317284	Inhibition	Predicted DTIs	0.890375	Extended dataset
AKR1B1	231	Nepetin	5317284	Inhibition	Predicted DTIs	0.900375	Original dataset
ALOX15		Nepetin	5317284	Inhibition	Predicted DTIs	0.949625	Extended dataset
ALOX5	240	Nepetin	5317284	Inhibition	Predicted DTIs	0.927625	Extended dataset
AR	367	Nepetin	5317284	Inhibition	Predicted DTIs	0.894	Original dataset
CDK6	1021	Nepetin	5317284	Inhibition	Predicted DTIs	0.86425	Original dataset
CYP19A1	1588	Nepetin	5317284	Inhibition	Predicted DTIs	0.97475	Extended dataset
CYP1B1	1545	Nepetin	5317284	Inhibition	Predicted DTIs	0.987625	Original dataset
CYP3A4	1576	Nepetin	5317284	Inhibition	Predicted DTIs	0.900875	Extended dataset
DRD1	1812	Nepetin	5317284	Inhibition	Predicted DTIs	0.848125	Extended dataset
EGFR	1956	Nepetin	5317284	Inhibition	Predicted DTIs	0.82375	Original dataset
ESR1	2099	Nepetin	5317284	Inhibition	Predicted DTIs	0.934375	Original dataset
ESR2	2100	Nepetin	5317284	Inhibition	Predicted DTIs	0.986375	Original dataset
FASN	2194	Nepetin	5317284	Inhibition	Predicted DTIs	0.927875	Original dataset
HSD17B1	3292	Nepetin	5317284	Inhibition	Predicted DTIs	0.87625	Extended dataset
MCL1	4170	Nepetin	5317284	Inhibition	Predicted DTIs	0.852125	Original dataset
PPARG	5468	Nepetin	5317284	Activation	Predicted DTIs	0.878	Original dataset
PTPN1	5770	Nepetin	5317284	Inhibition	Predicted DTIs	0.954875	Original dataset
TOP1	7150	Nepetin	5317284	Inhibition	Predicted DTIs	0.836	Original dataset
TYR	7299	Nepetin	5317284	Inhibition	Predicted DTIs	0.846	Extended dataset
XDH	7498	Nepetin	5317284	Inhibition	Predicted DTIs	0.9935	Extended dataset
ADORA1	134	Glycitein	5317750	Inhibition	Predicted DTIs	0.94425	Extended dataset
AKR1B1	231	Glycitein	5317750	Inhibition	Predicted DTIs	0.988125	Original dataset
ALOX5	240	Glycitein	5317750	Inhibition	Predicted DTIs	0.91325	Extended dataset
APP	351	Glycitein	5317750	Inhibition	Predicted DTIs	0.923125	Original dataset
AR	367	Glycitein	5317750	Inhibition	Predicted DTIs	0.934	Original dataset
CDK6	1021	Glycitein	5317750	Inhibition	Predicted DTIs	0.830875	Original dataset
CYP19A1	1588	Glycitein	5317750	Inhibition	Predicted DTIs	0.99725	Extended dataset
CYP1B1	1545	Glycitein	5317750	Inhibition	Predicted DTIs	0.9825	Original dataset
CYP3A4	1576	Glycitein	5317750	Inhibition	Predicted DTIs	0.975375	Extended dataset
DRD1	1812	Glycitein	5317750	Inhibition	Predicted DTIs	0.91225	Extended dataset
DRD2	1813	Glycitein	5317750	Inhibition	Predicted DTIs	0.89375	Extended dataset
EGFR	1956	Glycitein	5317750	Inhibition	Predicted DTIs	0.953375	Original dataset
ESR1	2099	Glycitein	5317750	Inhibition	Predicted DTIs	0.998375	Original dataset
ESR2	2100	Glycitein	5317750	Inhibition	Predicted DTIs	0.998875	Original dataset
ESRRG	2104	Glycitein	5317750	Activation	Predicted DTIs	0.874375	Original dataset
FASN	2194	Glycitein	5317750	Inhibition	Predicted DTIs	0.848625	Original dataset
HSD17B1	3292	Glycitein	5317750	Inhibition	Predicted DTIs	0.9635	Extended dataset
HTR2C	3358	Glycitein	5317750	Activation	Predicted DTIs	0.9445	Original dataset
MAOA	4128	Glycitein	5317750	Inhibition	Predicted DTIs	0.902375	Extended dataset
MAOB	4129	Glycitein	5317750	Inhibition	Predicted DTIs	0.975625	Original dataset
MCL1	4170	Glycitein	5317750	Inhibition	Predicted DTIs	0.829125	Original dataset
NQO1	1728	Glycitein	5317750	Inhibition	Predicted DTIs	0.934	Original dataset
NQO2	4835	Glycitein	5317750	Inhibition	Predicted DTIs	0.8915	Original dataset
PDGFRB	5159	Glycitein	5317750	Inhibition	Predicted DTIs	0.9755	Original dataset
PPARG	5468	Glycitein	5317750	Activation	Predicted DTIs	0.9055	Original dataset
PTGS2	5743	Glycitein	5317750	Inhibition	Predicted DTIs	0.9225	Original dataset
PTPN1	5770	Glycitein	5317750	Inhibition	Predicted DTIs	0.919625	Original dataset
TYR	7299	Glycitein	5317750	Inhibition	Predicted DTIs	0.86525	Extended dataset
XDH	7498	Glycitein	5317750	Inhibition	Predicted DTIs	0.9645	Extended dataset
ADORA1	134	7,3',4'-Trihydroxyflavone	5322065	Inhibition	Predicted DTIs	0.91975	Extended dataset
ALOX15		7,3',4'-Trihydroxyflavone	5322065	Inhibition	Predicted DTIs	0.864875	Extended dataset
ALOX5	240	7,3',4'-Trihydroxyflavone	5322065	Inhibition	Predicted DTIs	0.917375	Extended dataset
APP	351	7,3',4'-Trihydroxyflavone	5322065	Inhibition	Predicted DTIs	0.900875	Original dataset
AR	367	7,3',4'-Trihydroxyflavone	5322065	Inhibition	Predicted DTIs	0.955875	Original dataset
CA9	768	7,3',4'-Trihydroxyflavone	5322065	Inhibition	Predicted DTIs	0.822875	Extended dataset
CDK6	1021	7,3',4'-Trihydroxyflavone	5322065	Inhibition	Predicted DTIs	0.940625	Original dataset
CSNK2A1	1457	7,3',4'-Trihydroxyflavone	5322065	Inhibition	Predicted DTIs	0.82125	Original dataset
CYP19A1	1588	7,3',4'-Trihydroxyflavone	5322065	Inhibition	Predicted DTIs	0.997875	Extended dataset
CYP1B1	1545	7,3',4'-Trihydroxyflavone	5322065	Inhibition	Predicted DTIs	0.992375	Original dataset
CYP3A4	1576	7,3',4'-Trihydroxyflavone	5322065	Inhibition	Predicted DTIs	0.934375	Extended dataset
EGFR	1956	7,3',4'-Trihydroxyflavone	5322065	Inhibition	Predicted DTIs	0.89675	Original dataset
ESR1	2099	7,3',4'-Trihydroxyflavone	5322065	Inhibition	Predicted DTIs	0.998875	Original dataset
ESR2	2100	7,3',4'-Trihydroxyflavone	5322065	Inhibition	Predicted DTIs	0.999625	Original dataset
ESRRG	2104	7,3',4'-Trihydroxyflavone	5322065	Activation	Predicted DTIs	0.863875	Original dataset
FASN	2194	7,3',4'-Trihydroxyflavone	5322065	Inhibition	Predicted DTIs	0.852	Original dataset
HSD17B1	3292	7,3',4'-Trihydroxyflavone	5322065	Inhibition	Predicted DTIs	0.9825	Extended dataset
HTR2C	3358	7,3',4'-Trihydroxyflavone	5322065	Activation	Predicted DTIs	0.866875	Original dataset
MAOA	4128	7,3',4'-Trihydroxyflavone	5322065	Inhibition	Predicted DTIs	0.88525	Extended dataset
MAOB	4129	7,3',4'-Trihydroxyflavone	5322065	Inhibition	Predicted DTIs	0.944	Original dataset
NQO1	1728	7,3',4'-Trihydroxyflavone	5322065	Inhibition	Predicted DTIs	0.85	Original dataset
PDGFRB	5159	7,3',4'-Trihydroxyflavone	5322065	Inhibition	Predicted DTIs	0.876875	Original dataset
PPARG	5468	7,3',4'-Trihydroxyflavone	5322065	Activation	Predicted DTIs	0.89	Original dataset
PTGS2	5743	7,3',4'-Trihydroxyflavone	5322065	Inhibition	Predicted DTIs	0.909375	Original dataset
PTPN1	5770	7,3',4'-Trihydroxyflavone	5322065	Inhibition	Predicted DTIs	0.900375	Original dataset
TYR	7299	7,3',4'-Trihydroxyflavone	5322065	Inhibition	Predicted DTIs	0.97125	Extended dataset
XDH	7498	7,3',4'-Trihydroxyflavone	5322065	Inhibition	Predicted DTIs	0.98425	Extended dataset
ADORA1	134	Jaceosidin	5379096	Inhibition	Predicted DTIs	0.91725	Extended dataset
ALOX15		Jaceosidin	5379096	Inhibition	Predicted DTIs	0.923875	Extended dataset
ALOX5	240	Jaceosidin	5379096	Inhibition	Predicted DTIs	0.924125	Extended dataset
AR	367	Jaceosidin	5379096	Inhibition	Predicted DTIs	0.82875	Original dataset
CYP19A1	1588	Jaceosidin	5379096	Inhibition	Predicted DTIs	0.9485	Extended dataset
CYP1B1	1545	Jaceosidin	5379096	Inhibition	Predicted DTIs	0.9585	Original dataset
CYP3A4	1576	Jaceosidin	5379096	Inhibition	Predicted DTIs	0.9565	Extended dataset
DRD1	1812	Jaceosidin	5379096	Inhibition	Predicted DTIs	0.87125	Extended dataset
DRD2	1813	Jaceosidin	5379096	Inhibition	Predicted DTIs	0.82775	Extended dataset
EGFR	1956	Jaceosidin	5379096	Inhibition	Predicted DTIs	0.823875	Original dataset
ESR2	2100	Jaceosidin	5379096	Inhibition	Predicted DTIs	0.896125	Original dataset
MCL1	4170	Jaceosidin	5379096	Inhibition	Predicted DTIs	0.8255	Original dataset
NQO2	4835	Jaceosidin	5379096	Inhibition	Predicted DTIs	0.865375	Original dataset
PDE4A	5141	Jaceosidin	5379096	Inhibition	Predicted DTIs	0.856	Extended dataset
PDE4B	5142	Jaceosidin	5379096	Inhibition	Predicted DTIs	0.847625	Extended dataset
PDE5A	8654	Jaceosidin	5379096	Inhibition	Predicted DTIs	0.86175	Extended dataset
PDGFRB	5159	Jaceosidin	5379096	Inhibition	Predicted DTIs	0.862875	Original dataset
PPARG	5468	Jaceosidin	5379096	Activation	Predicted DTIs	0.893	Original dataset
PTPN1	5770	Jaceosidin	5379096	Inhibition	Predicted DTIs	0.91975	Original dataset
XDH	7498	Jaceosidin	5379096	Inhibition	Predicted DTIs	0.97825	Extended dataset
ADORA1	134	6-Geranylnaringenin	5716903	Inhibition	Predicted DTIs	0.8205	Extended dataset
ALOX15		6-Geranylnaringenin	5716903	Inhibition	Predicted DTIs	0.954625	Extended dataset
ALOX5	240	6-Geranylnaringenin	5716903	Inhibition	Predicted DTIs	0.923375	Extended dataset
AR	367	6-Geranylnaringenin	5716903	Inhibition	Predicted DTIs	0.872375	Original dataset
CNR1	1268	6-Geranylnaringenin	5716903	Inhibition	Predicted DTIs	0.832625	Extended dataset
CYP19A1	1588	6-Geranylnaringenin	5716903	Inhibition	Predicted DTIs	0.950125	Extended dataset
CYP3A4	1576	6-Geranylnaringenin	5716903	Inhibition	Predicted DTIs	0.910375	Extended dataset
FDFT1	2222	6-Geranylnaringenin	5716903	Inhibition	Predicted DTIs	0.853375	Original dataset
FNTB	2342	6-Geranylnaringenin	5716903	Inhibition	Predicted DTIs	0.846625	Extended dataset
MMP2	4313	6-Geranylnaringenin	5716903	Inhibition	Predicted DTIs	0.8315	Original dataset
PDE4A	5141	6-Geranylnaringenin	5716903	Inhibition	Predicted DTIs	0.939625	Extended dataset
PDE4B	5142	6-Geranylnaringenin	5716903	Inhibition	Predicted DTIs	0.95425	Extended dataset
PDE5A	8654	6-Geranylnaringenin	5716903	Inhibition	Predicted DTIs	0.979625	Extended dataset
PLA2G1B	5319	6-Geranylnaringenin	5716903	Inhibition	Predicted DTIs	0.94525	Extended dataset
PPARG	5468	6-Geranylnaringenin	5716903	Activation	Predicted DTIs	0.83825	Original dataset
PRKCA	5578	6-Geranylnaringenin	5716903	Inhibition	Predicted DTIs	0.8885	Original dataset
PRKCD	5580	6-Geranylnaringenin	5716903	Inhibition	Predicted DTIs	0.852625	Original dataset
PTPN1	5770	6-Geranylnaringenin	5716903	Inhibition	Predicted DTIs	0.999375	Original dataset
SQLE	6713	6-Geranylnaringenin	5716903	Inhibition	Predicted DTIs	0.9155	Original dataset
TYR	7299	6-Geranylnaringenin	5716903	Inhibition	Predicted DTIs	0.9365	Extended dataset
ADORA1	134	Kaempferide	25201489	Inhibition	Predicted DTIs	0.938125	Extended dataset
ADORA2B	136	Kaempferide	25201489	Inhibition	Predicted DTIs	0.874375	Original dataset
AKR1B1	231	Kaempferide	25201489	Inhibition	Predicted DTIs	0.974625	Original dataset
ALOX15		Kaempferide	25201489	Inhibition	Predicted DTIs	0.873	Extended dataset
ALOX5	240	Kaempferide	25201489	Inhibition	Predicted DTIs	0.93025	Extended dataset
APP	351	Kaempferide	25201489	Inhibition	Predicted DTIs	0.85825	Original dataset
AR	367	Kaempferide	25201489	Inhibition	Predicted DTIs	0.919	Original dataset
CDK6	1021	Kaempferide	25201489	Inhibition	Predicted DTIs	0.881875	Original dataset
CYP19A1	1588	Kaempferide	25201489	Inhibition	Predicted DTIs	0.979125	Extended dataset
CYP1B1	1545	Kaempferide	25201489	Inhibition	Predicted DTIs	0.979125	Original dataset
CYP3A4	1576	Kaempferide	25201489	Inhibition	Predicted DTIs	0.936	Extended dataset
DRD1	1812	Kaempferide	25201489	Inhibition	Predicted DTIs	0.833875	Extended dataset
DRD2	1813	Kaempferide	25201489	Inhibition	Predicted DTIs	0.821625	Extended dataset
EGFR	1956	Kaempferide	25201489	Inhibition	Predicted DTIs	0.90975	Original dataset
ESR1	2099	Kaempferide	25201489	Inhibition	Predicted DTIs	0.985625	Original dataset
ESR2	2100	Kaempferide	25201489	Inhibition	Predicted DTIs	0.995125	Original dataset
ESRRG	2104	Kaempferide	25201489	Activation	Predicted DTIs	0.83825	Original dataset
FASN	2194	Kaempferide	25201489	Inhibition	Predicted DTIs	0.831	Original dataset
GSK3B	2932	Kaempferide	25201489	Inhibition	Predicted DTIs	0.843375	Original dataset
HSD17B1	3292	Kaempferide	25201489	Inhibition	Predicted DTIs	0.91525	Extended dataset
HTR2C	3358	Kaempferide	25201489	Activation	Predicted DTIs	0.8475	Original dataset
MAOA	4128	Kaempferide	25201489	Inhibition	Predicted DTIs	0.8905	Extended dataset
MAOB	4129	Kaempferide	25201489	Inhibition	Predicted DTIs	0.92025	Original dataset
NQO1	1728	Kaempferide	25201489	Inhibition	Predicted DTIs	0.9055	Original dataset
NQO2	4835	Kaempferide	25201489	Inhibition	Predicted DTIs	0.906	Original dataset
PDGFRB	5159	Kaempferide	25201489	Inhibition	Predicted DTIs	0.893625	Original dataset
PPARG	5468	Kaempferide	25201489	Activation	Predicted DTIs	0.87975	Original dataset
PTGS2	5743	Kaempferide	25201489	Inhibition	Predicted DTIs	0.916875	Original dataset
PTPN1	5770	Kaempferide	25201489	Inhibition	Predicted DTIs	0.915375	Original dataset
XDH	7498	Kaempferide	25201489	Inhibition	Predicted DTIs	0.971375	Extended dataset
AQP9	366	Phloretin	4788	Inhibition	Validated DTIs	TTD
CLCN3	1182	Phloretin	4788	Others/Unknown	Validated DTIs	TTD
SLC23A1	9963	Phloretin	4788	Inhibition	Validated DTIs	TTD
ttgR		Phloretin	4788	Others/Unknown	Validated DTIs	drugbank
CA1	759	(+)-Catechin	9064	Inhibition	Validated DTIs	TTD
CA12	771	(+)-Catechin	9064	Inhibition	Validated DTIs	TTD
CA14	23632	(+)-Catechin	9064	Inhibition	Validated DTIs	TTD
CA2	760	(+)-Catechin	9064	Inhibition	Validated DTIs	TTD
CA4	762	(+)-Catechin	9064	Inhibition	Validated DTIs	TTD
CA6	765	(+)-Catechin	9064	Inhibition	Validated DTIs	TTD
CA9	768	(+)-Catechin	9064	Inhibition	Validated DTIs	TTD
PTGS1	5742	(+)-Catechin	9064	Inhibition	Validated DTIs	TTD
GLO1	2739	Pelargonidin	67249	Inhibition	Validated DTIs	TTD
CYP1B1	1545	Pinocembrin	68071	Inhibition	Validated DTIs	TTD
PTGS1	5742	(-)-Epicatechin	72276	Inhibition	Validated DTIs	TTD
ABCG2	9429	Hesperetin	72281	Inhibition	Validated DTIs	drugbank
CYP1A2	1544	Hesperetin	72281	Others/Unknown	Validated DTIs	drugbank
DGAT1	8694	Hesperetin	72281	Inhibition	Validated DTIs	TTD
MTTP	4547	Hesperetin	72281	Inhibition	Validated DTIs	drugbank
SHBG	6462	Hesperetin	72281	Others/Unknown	Validated DTIs	drugbank
SOAT1	6646	Hesperetin	72281	Inhibition	Validated DTIs	drugbank
SOAT2	8435	Hesperetin	72281	Inhibition	Validated DTIs	drugbank
ABCG2	9429	Daidzin	107971	Inhibition	Validated DTIs	drugbank
ALDH2	217	Daidzin	107971	Others/Unknown	Validated DTIs	drugbank
ADORA3	140	Cirsimaritin	188323	Inhibition	Validated DTIs	TTD
ADORA3	140	Sakuranetin	348130	Inhibition	Validated DTIs	TTD
ABCB1	5243	Naringenin	439246	Others/Unknown	Validated DTIs	drugbank
ABCC1	4363	Naringenin	439246	Inhibition	Validated DTIs	drugbank
ABCG2	9429	Naringenin	439246	Inhibition	Validated DTIs	drugbank
AKR1C1	1645	Naringenin	439246	Inhibition	Validated DTIs	drugbank
CYP19A1	1588	Naringenin	439246	Inhibition	Validated DTIs	drugbank
CYP1B1	1545	Naringenin	439246	Others/Unknown	Validated DTIs	drugbank
ESR1	2099	Naringenin	439246	Others/Unknown	Validated DTIs	drugbank
ESR2	2100	Naringenin	439246	Others/Unknown	Validated DTIs	drugbank
KANSL3	55683	Naringenin	439246	Others/Unknown	Validated DTIs	drugbank
SHBG	6462	Naringenin	439246	Others/Unknown	Validated DTIs	drugbank
SLCO2B1	11309	Naringenin	439246	Inhibition	Validated DTIs	drugbank
ttgR		Naringenin	439246	Others/Unknown	Validated DTIs	drugbank
ABCB1	5243	Quercetin	5280343	Inhibition	Validated DTIs	drugbank
ABCC1	4363	Quercetin	5280343	Others/Unknown	Validated DTIs	drugbank
ABCC2	1244	Quercetin	5280343	Others/Unknown	Validated DTIs	drugbank
ABCG2	9429	Quercetin	5280343	Inhibition	Validated DTIs	drugbank
ACTB	60	Quercetin	5280343	Others/Unknown	Validated DTIs	drugbank
AHR	196	Quercetin	5280343	Others/Unknown	Validated DTIs	drugbank
ALB	213	Quercetin	5280343	Others/Unknown	Validated DTIs	drugbank
ATP5A1		Quercetin	5280343	Others/Unknown	Validated DTIs	drugbank
ATP5B		Quercetin	5280343	Others/Unknown	Validated DTIs	drugbank
ATP5C1		Quercetin	5280343	Others/Unknown	Validated DTIs	drugbank
CBR1	873	Quercetin	5280343	Others/Unknown	Validated DTIs	drugbank
CEBPB	1051	Quercetin	5280343	Inhibition	Validated DTIs	drugbank
CSNK2A1	1457	Quercetin	5280343	Others/Unknown	Validated DTIs	drugbank
CSNK2B	1460	Quercetin	5280343	Others/Unknown	Validated DTIs	drugbank
CYP1B1	1545	Quercetin	5280343	Others/Unknown	Validated DTIs	drugbank
CYP2C8	1558	Quercetin	5280343	Inhibition	Validated DTIs	drugbank
EIF3F	8665	Quercetin	5280343	Others/Unknown	Validated DTIs	drugbank
ESR1	2099	Quercetin	5280343	Others/Unknown	Validated DTIs	drugbank
ESR2	2100	Quercetin	5280343	Others/Unknown	Validated DTIs	drugbank
fabZ		Quercetin	5280343	Others/Unknown	Validated DTIs	drugbank
HCK	3055	Quercetin	5280343	Others/Unknown	Validated DTIs	drugbank
HIBCH	26275	Quercetin	5280343	Others/Unknown	Validated DTIs	drugbank
HSP90AA1	3320	Quercetin	5280343	Others/Unknown	Validated DTIs	drugbank
HSPA2	3306	Quercetin	5280343	Others/Unknown	Validated DTIs	drugbank
NQO2	4835	Quercetin	5280343	Inhibition	Validated DTIs	drugbank
NR1I2	8856	Quercetin	5280343	Others/Unknown	Validated DTIs	drugbank
PIK3CG	5294	Quercetin	5280343	Others/Unknown	Validated DTIs	drugbank
PIM1	5292	Quercetin	5280343	Others/Unknown	Validated DTIs	drugbank
RUVBL2	10856	Quercetin	5280343	Others/Unknown	Validated DTIs	drugbank
SF3B3	23450	Quercetin	5280343	Others/Unknown	Validated DTIs	drugbank
SHBG	6462	Quercetin	5280343	Others/Unknown	Validated DTIs	drugbank
SLC16A1	6566	Quercetin	5280343	Inhibition	Validated DTIs	drugbank
SLC16A7	9194	Quercetin	5280343	Inhibition	Validated DTIs	drugbank
SLCO1B1		Quercetin	5280343	Inhibition	Validated DTIs	drugbank
STK17B	9262	Quercetin	5280343	Others/Unknown	Validated DTIs	drugbank
ttgR		Quercetin	5280343	Others/Unknown	Validated DTIs	drugbank
UBA1	7317	Quercetin	5280343	Others/Unknown	Validated DTIs	drugbank
UGT3A1		Quercetin	5280343	Others/Unknown	Validated DTIs	drugbank
CYP19A1	1588	Biochanin A	5280373	Inhibition	Validated DTIs	TTD
ESRRA	2101	Biochanin A	5280373	Activation	Validated DTIs	TTD
ESRRB	2103	Biochanin A	5280373	Activation	Validated DTIs	TTD
ESRRG	2104	Biochanin A	5280373	Activation	Validated DTIs	TTD
fabZ		Biochanin A	5280373	Inhibition	Validated DTIs	TTD
FASN	2194	Biochanin A	5280373	Inhibition	Validated DTIs	TTD
SLC5A2		Formononetin	5280378	Inhibition	Validated DTIs	TTD
AKR1B1	231	Apigenin	5280443	Inhibition	Validated DTIs	TTD
AR	367	Apigenin	5280443	Inhibition	Validated DTIs	TTD
CDK6	1021	Apigenin	5280443	Inhibition	Validated DTIs	TTD
CSNK2A1	1457	Apigenin	5280443	Inhibition	Validated DTIs	TTD
CYP19A1	1588	Apigenin	5280443	Inhibition	Validated DTIs	TTD
CYP1B1	1545	Apigenin	5280443	Inhibition	Validated DTIs	TTD
fabZ		Apigenin	5280443	Others/Unknown	Validated DTIs	drugbank
HSD17B1	3292	Apigenin	5280443	Inhibition	Validated DTIs	TTD
Pfmrk		Apigenin	5280443	Inhibition	Validated DTIs	TTD
TOP1	7150	Luteolin	5280445	Inhibition	Validated DTIs	TTD
vanYB		Luteolin	5280445	Inhibition	Validated DTIs	TTD
AKR1B1	231	Kaempferol	5280863	Inhibition	Validated DTIs	TTD
ALOX15		Kaempferol	5280863	Inhibition	Validated DTIs	TTD
ALOX5	240	Kaempferol	5280863	Inhibition	Validated DTIs	TTD
AR	367	Kaempferol	5280863	Inhibition	Validated DTIs	TTD
CYP1B1	1545	Kaempferol	5280863	Inhibition	Validated DTIs	TTD
fabG		Kaempferol	5280863	Inhibition	Validated DTIs	TTD
GLO1	2739	Kaempferol	5280863	Inhibition	Validated DTIs	TTD
HSD17B1	3292	Kaempferol	5280863	Inhibition	Validated DTIs	TTD
UGT3A1		Kaempferol	5280863	Others/Unknown	Validated DTIs	drugbank
ABCB1	5243	Genistein	5280961	Inhibition	Validated DTIs	drugbank
ABCC1	4363	Genistein	5280961	Inhibition	Validated DTIs	drugbank
ABCG2	9429	Genistein	5280961	Inhibition	Validated DTIs	drugbank
AKT1	207	Genistein	5280961	Others/Unknown	Validated DTIs	drugbank
Cyp1a1	1543	Genistein	5280961	Inhibition	Validated DTIs	drugbank
CYP1A2	1544	Genistein	5280961	Others/Unknown	Validated DTIs	drugbank
CYP1B1	1545	Genistein	5280961	Others/Unknown	Validated DTIs	drugbank
CYP2C8	1558	Genistein	5280961	Inhibition	Validated DTIs	drugbank
CYP2C9	1559	Genistein	5280961	Inhibition	Validated DTIs	drugbank
Cyp3a1		Genistein	5280961	Others/Unknown	Validated DTIs	drugbank
Cyp3a2		Genistein	5280961	Others/Unknown	Validated DTIs	drugbank
CYP3A4	1576	Genistein	5280961	Others/Unknown	Validated DTIs	drugbank
ESR1	2099	Genistein	5280961	Others/Unknown	Validated DTIs	drugbank
ESR2	2100	Genistein	5280961	Others/Unknown	Validated DTIs	TTD, drugbank
ESRRA	2101	Genistein	5280961	Activation	Validated DTIs	drugbank
ESRRB	2103	Genistein	5280961	Activation	Validated DTIs	drugbank
GPER1		Genistein	5280961	Others/Unknown	Validated DTIs	drugbank
NCOA1	8648	Genistein	5280961	Others/Unknown	Validated DTIs	drugbank
NCOA2	10499	Genistein	5280961	Others/Unknown	Validated DTIs	drugbank
NR1I2	8856	Genistein	5280961	Others/Unknown	Validated DTIs	drugbank
PTK2B	2185	Genistein	5280961	Others/Unknown	Validated DTIs	drugbank
SHBG	6462	Genistein	5280961	Others/Unknown	Validated DTIs	drugbank
SLCO1B1		Genistein	5280961	Inhibition	Validated DTIs	drugbank
SLCO2B1	11309	Genistein	5280961	Inhibition	Validated DTIs	drugbank
TOP2A	7153	Genistein	5280961	Others/Unknown	Validated DTIs	drugbank
TTR	7276	Genistein	5280961	Others/Unknown	Validated DTIs	drugbank
ACE	1636	Butein	5281222	Inhibition	Validated DTIs	TTD
fabI		Butein	5281222	Inhibition	Validated DTIs	TTD
ALOX5	240	Baicalein	5281605	Inhibition	Validated DTIs	TTD
GLO1	2739	Baicalein	5281605	Inhibition	Validated DTIs	TTD
PREP	5550	Baicalein	5281605	Inhibition	Validated DTIs	TTD
SELL	6402	Baicalein	5281605	Inhibition	Validated DTIs	TTD
SELP	6403	Baicalein	5281605	Inhibition	Validated DTIs	TTD
TNF	7124	Baicalein	5281605	Inhibition	Validated DTIs	TTD
XDH	7498	Baicalein	5281605	Inhibition	Validated DTIs	TTD
AKR1B1	231	Chrysin	5281607	Inhibition	Validated DTIs	TTD
CDK6	1021	Chrysin	5281607	Inhibition	Validated DTIs	TTD
CYP19A1	1588	Chrysin	5281607	Inhibition	Validated DTIs	TTD
CYP1B1	1545	Chrysin	5281607	Inhibition	Validated DTIs	TTD
fabG		Chrysin	5281607	Inhibition	Validated DTIs	TTD
ADORA2A	135	Galangin	5281616	Inhibition	Validated DTIs	TTD
ADORA3	140	Galangin	5281616	Inhibition	Validated DTIs	TTD
CYP1B1	1545	Galangin	5281616	Inhibition	Validated DTIs	TTD
CYP1B1	1545	Isorhamnetin	5281654	Inhibition	Validated DTIs	TTD
fabG		Isorhamnetin	5281654	Inhibition	Validated DTIs	TTD
fabI		Isorhamnetin	5281654	Inhibition	Validated DTIs	TTD
ESR2	2100	Morin	5281670	Inhibition	Validated DTIs	TTD
fabG		Morin	5281670	Inhibition	Validated DTIs	TTD
fabI		Morin	5281670	Inhibition	Validated DTIs	TTD
fabZ		Morin	5281670	Inhibition	Validated DTIs	TTD
FASN	2194	Morin	5281670	Inhibition	Validated DTIs	TTD
MCL1	4170	Morin	5281670	Inhibition	Validated DTIs	TTD
SLC22A12	116085	Morin	5281670	Inhibition	Validated DTIs	TTD
ABCC1	4363	Myricetin	5281672	Inhibition	Validated DTIs	drugbank
JAK1	3716	Myricetin	5281672	Others/Unknown	Validated DTIs	drugbank
PIK3CG	5294	Myricetin	5281672	Inhibition	Validated DTIs	TTD, drugbank
XDH	7498	Scutellarein	5281697	Inhibition	Validated DTIs	TTD
AKR1B1	231	Daidzein	5281708	Inhibition	Validated DTIs	TTD
ESR1	2099	Daidzein	5281708	Inhibition	Validated DTIs	TTD
ESR2	2100	Daidzein	5281708	Inhibition	Validated DTIs	TTD
ESRRA	2101	Daidzein	5281708	Activation	Validated DTIs	TTD
ESRRB	2103	Daidzein	5281708	Activation	Validated DTIs	TTD
ESRRG	2104	Daidzein	5281708	Activation	Validated DTIs	TTD
TRPC5	7224	Daidzein	5281708	Activation	Validated DTIs	TTD
AKR1B1	231	7,3',4'-Trihydroxyflavone	5322065	Inhibition	Validated DTIs	TTD

## Sheet: Table S5
Supplementary table S5. Discovered interactions between flavonoid targets and NAFLD-associated proteins
Drug target (Entrez ID)	Drug target (Gene symbol)	Disease target (Entrez ID)	Disease target (Gene symbol)	Compound ID (PubChem ID)	Compound name
240	ALOX5	5594	MAPK1	4788	Phloretin
240	ALOX5	5566	PRKACA	4788	Phloretin
768	CA9	5566	PRKACA	4788	Phloretin
1576	CYP3A4	5566	PRKACA	4788	Phloretin
1576	CYP3A4	5578	PRKCA	4788	Phloretin
1956	EGFR	8517	IKBKG	4788	Phloretin
1956	EGFR	5581	PRKCE	4788	Phloretin
1956	EGFR	5580	PRKCD	4788	Phloretin
1956	EGFR	5578	PRKCA	4788	Phloretin
1956	EGFR	5566	PRKACA	4788	Phloretin
1956	EGFR	7099	TLR4	4788	Phloretin
1956	EGFR	5562	PRKAA1	4788	Phloretin
1956	EGFR	2952	GSTT1	4788	Phloretin
1956	EGFR	2950	GSTP1	4788	Phloretin
1956	EGFR	7040	TGFB1	4788	Phloretin
1956	EGFR	355	FAS	4788	Phloretin
1956	EGFR	5594	MAPK1	4788	Phloretin
1956	EGFR	3717	JAK2	4788	Phloretin
1956	EGFR	5595	MAPK3	4788	Phloretin
2099	ESR1	196	AHR	4788	Phloretin
2099	ESR1	6647	SOD1	4788	Phloretin
2099	ESR1	847	CAT	4788	Phloretin
2099	ESR1	5962	RDX	4788	Phloretin
2099	ESR1	7494	XBP1	4788	Phloretin
2099	ESR1	6720	SREBF1	4788	Phloretin
2099	ESR1	5728	PTEN	4788	Phloretin
2099	ESR1	23411	SIRT1	4788	Phloretin
2099	ESR1	5595	MAPK3	4788	Phloretin
2099	ESR1	5594	MAPK1	4788	Phloretin
2099	ESR1	5566	PRKACA	4788	Phloretin
2099	ESR1	9971	NR1H4	4788	Phloretin
2100	ESR2	6720	SREBF1	4788	Phloretin
2100	ESR2	1374	CPT1A	4788	Phloretin
2100	ESR2	5594	MAPK1	4788	Phloretin
3292	HSD17B1	5728	PTEN	4788	Phloretin
4313	MMP2	3949	LDLR	4788	Phloretin
4313	MMP2	5578	PRKCA	4788	Phloretin
4313	MMP2	7040	TGFB1	4788	Phloretin
5468	PPARG	5578	PRKCA	4788	Phloretin
5468	PPARG	5562	PRKAA1	4788	Phloretin
5468	PPARG	4780	NFE2L2	4788	Phloretin
5468	PPARG	5594	MAPK1	4788	Phloretin
5743	PTGS2	5595	MAPK3	4788	Phloretin
5770	PTPN1	5594	MAPK1	4788	Phloretin
5770	PTPN1	3717	JAK2	4788	Phloretin
5770	PTPN1	5578	PRKCA	4788	Phloretin
240	ALOX5	5594	MAPK1	9064	(+)-Catechin
240	ALOX5	5566	PRKACA	9064	(+)-Catechin
367	AR	5594	MAPK1	9064	(+)-Catechin
367	AR	5578	PRKCA	9064	(+)-Catechin
367	AR	5580	PRKCD	9064	(+)-Catechin
367	AR	5595	MAPK3	9064	(+)-Catechin
367	AR	23411	SIRT1	9064	(+)-Catechin
367	AR	5728	PTEN	9064	(+)-Catechin
367	AR	196	AHR	9064	(+)-Catechin
367	AR	6720	SREBF1	9064	(+)-Catechin
1576	CYP3A4	5566	PRKACA	9064	(+)-Catechin
1576	CYP3A4	5578	PRKCA	9064	(+)-Catechin
2099	ESR1	196	AHR	9064	(+)-Catechin
2099	ESR1	6647	SOD1	9064	(+)-Catechin
2099	ESR1	847	CAT	9064	(+)-Catechin
2099	ESR1	5962	RDX	9064	(+)-Catechin
2099	ESR1	7494	XBP1	9064	(+)-Catechin
2099	ESR1	6720	SREBF1	9064	(+)-Catechin
2099	ESR1	5728	PTEN	9064	(+)-Catechin
2099	ESR1	23411	SIRT1	9064	(+)-Catechin
2099	ESR1	5595	MAPK3	9064	(+)-Catechin
2099	ESR1	5594	MAPK1	9064	(+)-Catechin
2099	ESR1	5566	PRKACA	9064	(+)-Catechin
2099	ESR1	9971	NR1H4	9064	(+)-Catechin
2100	ESR2	6720	SREBF1	9064	(+)-Catechin
2100	ESR2	1374	CPT1A	9064	(+)-Catechin
2100	ESR2	5594	MAPK1	9064	(+)-Catechin
3292	HSD17B1	5728	PTEN	9064	(+)-Catechin
2908	NR3C1	5566	PRKACA	9064	(+)-Catechin
2908	NR3C1	5595	MAPK3	9064	(+)-Catechin
2908	NR3C1	5594	MAPK1	9064	(+)-Catechin
4985	OPRD1	5578	PRKCA	9064	(+)-Catechin
4985	OPRD1	5580	PRKCD	9064	(+)-Catechin
4985	OPRD1	5581	PRKCE	9064	(+)-Catechin
5578	PRKCA	5578	PRKCA	9064	(+)-Catechin
5578	PRKCA	5465	PPARA	9064	(+)-Catechin
5578	PRKCA	196	AHR	9064	(+)-Catechin
5578	PRKCA	2950	GSTP1	9064	(+)-Catechin
5578	PRKCA	9971	NR1H4	9064	(+)-Catechin
5578	PRKCA	5581	PRKCE	9064	(+)-Catechin
5578	PRKCA	355	FAS	9064	(+)-Catechin
5578	PRKCA	4780	NFE2L2	9064	(+)-Catechin
5770	PTPN1	5594	MAPK1	9064	(+)-Catechin
5770	PTPN1	3717	JAK2	9064	(+)-Catechin
5770	PTPN1	5578	PRKCA	9064	(+)-Catechin
768	CA9	5566	PRKACA	9064	(+)-Catechin
240	ALOX5	5594	MAPK1	10185	Dihydroquercetin
240	ALOX5	5566	PRKACA	10185	Dihydroquercetin
367	AR	5594	MAPK1	10185	Dihydroquercetin
367	AR	5578	PRKCA	10185	Dihydroquercetin
367	AR	5580	PRKCD	10185	Dihydroquercetin
367	AR	5595	MAPK3	10185	Dihydroquercetin
367	AR	23411	SIRT1	10185	Dihydroquercetin
367	AR	5728	PTEN	10185	Dihydroquercetin
367	AR	196	AHR	10185	Dihydroquercetin
367	AR	6720	SREBF1	10185	Dihydroquercetin
1576	CYP3A4	5566	PRKACA	10185	Dihydroquercetin
1576	CYP3A4	5578	PRKCA	10185	Dihydroquercetin
2099	ESR1	196	AHR	10185	Dihydroquercetin
2099	ESR1	6647	SOD1	10185	Dihydroquercetin
2099	ESR1	847	CAT	10185	Dihydroquercetin
2099	ESR1	5962	RDX	10185	Dihydroquercetin
2099	ESR1	7494	XBP1	10185	Dihydroquercetin
2099	ESR1	6720	SREBF1	10185	Dihydroquercetin
2099	ESR1	5728	PTEN	10185	Dihydroquercetin
2099	ESR1	23411	SIRT1	10185	Dihydroquercetin
2099	ESR1	5595	MAPK3	10185	Dihydroquercetin
2099	ESR1	5594	MAPK1	10185	Dihydroquercetin
2099	ESR1	5566	PRKACA	10185	Dihydroquercetin
2099	ESR1	9971	NR1H4	10185	Dihydroquercetin
2100	ESR2	6720	SREBF1	10185	Dihydroquercetin
2100	ESR2	1374	CPT1A	10185	Dihydroquercetin
2100	ESR2	5594	MAPK1	10185	Dihydroquercetin
2194	FASN	8517	IKBKG	10185	Dihydroquercetin
2194	FASN	5728	PTEN	10185	Dihydroquercetin
2194	FASN	5595	MAPK3	10185	Dihydroquercetin
2194	FASN	23411	SIRT1	10185	Dihydroquercetin
3292	HSD17B1	5728	PTEN	10185	Dihydroquercetin
1728	NQO1	1728	NQO1	10185	Dihydroquercetin
1728	NQO1	4780	NFE2L2	10185	Dihydroquercetin
2908	NR3C1	5566	PRKACA	10185	Dihydroquercetin
2908	NR3C1	5595	MAPK3	10185	Dihydroquercetin
2908	NR3C1	5594	MAPK1	10185	Dihydroquercetin
4985	OPRD1	5578	PRKCA	10185	Dihydroquercetin
4985	OPRD1	5580	PRKCD	10185	Dihydroquercetin
4985	OPRD1	5581	PRKCE	10185	Dihydroquercetin
5468	PPARG	5578	PRKCA	10185	Dihydroquercetin
5468	PPARG	5562	PRKAA1	10185	Dihydroquercetin
5468	PPARG	4780	NFE2L2	10185	Dihydroquercetin
5468	PPARG	5594	MAPK1	10185	Dihydroquercetin
5578	PRKCA	5578	PRKCA	10185	Dihydroquercetin
5578	PRKCA	5465	PPARA	10185	Dihydroquercetin
5578	PRKCA	196	AHR	10185	Dihydroquercetin
5578	PRKCA	2950	GSTP1	10185	Dihydroquercetin
5578	PRKCA	9971	NR1H4	10185	Dihydroquercetin
5578	PRKCA	5581	PRKCE	10185	Dihydroquercetin
5578	PRKCA	355	FAS	10185	Dihydroquercetin
5578	PRKCA	4780	NFE2L2	10185	Dihydroquercetin
5770	PTPN1	5594	MAPK1	10185	Dihydroquercetin
5770	PTPN1	3717	JAK2	10185	Dihydroquercetin
5770	PTPN1	5578	PRKCA	10185	Dihydroquercetin
240	ALOX5	5594	MAPK1	65084	(+)-Gallocatechin
240	ALOX5	5566	PRKACA	65084	(+)-Gallocatechin
367	AR	5594	MAPK1	65084	(+)-Gallocatechin
367	AR	5578	PRKCA	65084	(+)-Gallocatechin
367	AR	5580	PRKCD	65084	(+)-Gallocatechin
367	AR	5595	MAPK3	65084	(+)-Gallocatechin
367	AR	23411	SIRT1	65084	(+)-Gallocatechin
367	AR	5728	PTEN	65084	(+)-Gallocatechin
367	AR	196	AHR	65084	(+)-Gallocatechin
367	AR	6720	SREBF1	65084	(+)-Gallocatechin
1576	CYP3A4	5566	PRKACA	65084	(+)-Gallocatechin
1576	CYP3A4	5578	PRKCA	65084	(+)-Gallocatechin
2099	ESR1	196	AHR	65084	(+)-Gallocatechin
2099	ESR1	6647	SOD1	65084	(+)-Gallocatechin
2099	ESR1	847	CAT	65084	(+)-Gallocatechin
2099	ESR1	5962	RDX	65084	(+)-Gallocatechin
2099	ESR1	7494	XBP1	65084	(+)-Gallocatechin
2099	ESR1	6720	SREBF1	65084	(+)-Gallocatechin
2099	ESR1	5728	PTEN	65084	(+)-Gallocatechin
2099	ESR1	23411	SIRT1	65084	(+)-Gallocatechin
2099	ESR1	5595	MAPK3	65084	(+)-Gallocatechin
2099	ESR1	5594	MAPK1	65084	(+)-Gallocatechin
2099	ESR1	5566	PRKACA	65084	(+)-Gallocatechin
2099	ESR1	9971	NR1H4	65084	(+)-Gallocatechin
2100	ESR2	6720	SREBF1	65084	(+)-Gallocatechin
2100	ESR2	1374	CPT1A	65084	(+)-Gallocatechin
2100	ESR2	5594	MAPK1	65084	(+)-Gallocatechin
2194	FASN	8517	IKBKG	65084	(+)-Gallocatechin
2194	FASN	5728	PTEN	65084	(+)-Gallocatechin
2194	FASN	5595	MAPK3	65084	(+)-Gallocatechin
2194	FASN	23411	SIRT1	65084	(+)-Gallocatechin
3292	HSD17B1	5728	PTEN	65084	(+)-Gallocatechin
2908	NR3C1	5566	PRKACA	65084	(+)-Gallocatechin
2908	NR3C1	5595	MAPK3	65084	(+)-Gallocatechin
2908	NR3C1	5594	MAPK1	65084	(+)-Gallocatechin
4985	OPRD1	5578	PRKCA	65084	(+)-Gallocatechin
4985	OPRD1	5580	PRKCD	65084	(+)-Gallocatechin
4985	OPRD1	5581	PRKCE	65084	(+)-Gallocatechin
5578	PRKCA	5578	PRKCA	65084	(+)-Gallocatechin
5578	PRKCA	5465	PPARA	65084	(+)-Gallocatechin
5578	PRKCA	196	AHR	65084	(+)-Gallocatechin
5578	PRKCA	2950	GSTP1	65084	(+)-Gallocatechin
5578	PRKCA	9971	NR1H4	65084	(+)-Gallocatechin
5578	PRKCA	5581	PRKCE	65084	(+)-Gallocatechin
5578	PRKCA	355	FAS	65084	(+)-Gallocatechin
5578	PRKCA	4780	NFE2L2	65084	(+)-Gallocatechin
5770	PTPN1	5594	MAPK1	65084	(+)-Gallocatechin
5770	PTPN1	3717	JAK2	65084	(+)-Gallocatechin
5770	PTPN1	5578	PRKCA	65084	(+)-Gallocatechin
2100	ESR2	6720	SREBF1	67249	Pelargonidin
2100	ESR2	1374	CPT1A	67249	Pelargonidin
2100	ESR2	5594	MAPK1	67249	Pelargonidin
2739	GLO1	8517	IKBKG	67249	Pelargonidin
240	ALOX5	5594	MAPK1	68071	Pinocembrin
240	ALOX5	5566	PRKACA	68071	Pinocembrin
367	AR	5594	MAPK1	68071	Pinocembrin
367	AR	5578	PRKCA	68071	Pinocembrin
367	AR	5580	PRKCD	68071	Pinocembrin
367	AR	5595	MAPK3	68071	Pinocembrin
367	AR	23411	SIRT1	68071	Pinocembrin
367	AR	5728	PTEN	68071	Pinocembrin
367	AR	196	AHR	68071	Pinocembrin
367	AR	6720	SREBF1	68071	Pinocembrin
768	CA9	5566	PRKACA	68071	Pinocembrin
1576	CYP3A4	5566	PRKACA	68071	Pinocembrin
1576	CYP3A4	5578	PRKCA	68071	Pinocembrin
1956	EGFR	8517	IKBKG	68071	Pinocembrin
1956	EGFR	5581	PRKCE	68071	Pinocembrin
1956	EGFR	5580	PRKCD	68071	Pinocembrin
1956	EGFR	5578	PRKCA	68071	Pinocembrin
1956	EGFR	5566	PRKACA	68071	Pinocembrin
1956	EGFR	7099	TLR4	68071	Pinocembrin
1956	EGFR	5562	PRKAA1	68071	Pinocembrin
1956	EGFR	2952	GSTT1	68071	Pinocembrin
1956	EGFR	2950	GSTP1	68071	Pinocembrin
1956	EGFR	7040	TGFB1	68071	Pinocembrin
1956	EGFR	355	FAS	68071	Pinocembrin
1956	EGFR	5594	MAPK1	68071	Pinocembrin
1956	EGFR	3717	JAK2	68071	Pinocembrin
1956	EGFR	5595	MAPK3	68071	Pinocembrin
2099	ESR1	196	AHR	68071	Pinocembrin
2099	ESR1	6647	SOD1	68071	Pinocembrin
2099	ESR1	847	CAT	68071	Pinocembrin
2099	ESR1	5962	RDX	68071	Pinocembrin
2099	ESR1	7494	XBP1	68071	Pinocembrin
2099	ESR1	6720	SREBF1	68071	Pinocembrin
2099	ESR1	5728	PTEN	68071	Pinocembrin
2099	ESR1	23411	SIRT1	68071	Pinocembrin
2099	ESR1	5595	MAPK3	68071	Pinocembrin
2099	ESR1	5594	MAPK1	68071	Pinocembrin
2099	ESR1	5566	PRKACA	68071	Pinocembrin
2099	ESR1	9971	NR1H4	68071	Pinocembrin
2100	ESR2	6720	SREBF1	68071	Pinocembrin
2100	ESR2	1374	CPT1A	68071	Pinocembrin
2100	ESR2	5594	MAPK1	68071	Pinocembrin
3292	HSD17B1	5728	PTEN	68071	Pinocembrin
1728	NQO1	1728	NQO1	68071	Pinocembrin
1728	NQO1	4780	NFE2L2	68071	Pinocembrin
4985	OPRD1	5578	PRKCA	68071	Pinocembrin
4985	OPRD1	5580	PRKCD	68071	Pinocembrin
4985	OPRD1	5581	PRKCE	68071	Pinocembrin
5159	PDGFRB	5728	PTEN	68071	Pinocembrin
5159	PDGFRB	3717	JAK2	68071	Pinocembrin
5468	PPARG	5578	PRKCA	68071	Pinocembrin
5468	PPARG	5562	PRKAA1	68071	Pinocembrin
5468	PPARG	4780	NFE2L2	68071	Pinocembrin
5468	PPARG	5594	MAPK1	68071	Pinocembrin
5743	PTGS2	5595	MAPK3	68071	Pinocembrin
1576	CYP3A4	5566	PRKACA	68077	Tangeretin
1576	CYP3A4	5578	PRKCA	68077	Tangeretin
5141	PDE4A	5566	PRKACA	68077	Tangeretin
5142	PDE4B	5566	PRKACA	68077	Tangeretin
5142	PDE4B	5594	MAPK1	68077	Tangeretin
8654	PDE5A	5566	PRKACA	68077	Tangeretin
5159	PDGFRB	5728	PTEN	68077	Tangeretin
5159	PDGFRB	3717	JAK2	68077	Tangeretin
5468	PPARG	5578	PRKCA	68077	Tangeretin
5468	PPARG	5562	PRKAA1	68077	Tangeretin
5468	PPARG	4780	NFE2L2	68077	Tangeretin
5468	PPARG	5594	MAPK1	68077	Tangeretin
5743	PTGS2	5595	MAPK3	68077	Tangeretin
240	ALOX5	5594	MAPK1	72276	(-)-Epicatechin
240	ALOX5	5566	PRKACA	72276	(-)-Epicatechin
367	AR	5594	MAPK1	72276	(-)-Epicatechin
367	AR	5578	PRKCA	72276	(-)-Epicatechin
367	AR	5580	PRKCD	72276	(-)-Epicatechin
367	AR	5595	MAPK3	72276	(-)-Epicatechin
367	AR	23411	SIRT1	72276	(-)-Epicatechin
367	AR	5728	PTEN	72276	(-)-Epicatechin
367	AR	196	AHR	72276	(-)-Epicatechin
367	AR	6720	SREBF1	72276	(-)-Epicatechin
768	CA9	5566	PRKACA	72276	(-)-Epicatechin
1576	CYP3A4	5566	PRKACA	72276	(-)-Epicatechin
1576	CYP3A4	5578	PRKCA	72276	(-)-Epicatechin
2099	ESR1	196	AHR	72276	(-)-Epicatechin
2099	ESR1	6647	SOD1	72276	(-)-Epicatechin
2099	ESR1	847	CAT	72276	(-)-Epicatechin
2099	ESR1	5962	RDX	72276	(-)-Epicatechin
2099	ESR1	7494	XBP1	72276	(-)-Epicatechin
2099	ESR1	6720	SREBF1	72276	(-)-Epicatechin
2099	ESR1	5728	PTEN	72276	(-)-Epicatechin
2099	ESR1	23411	SIRT1	72276	(-)-Epicatechin
2099	ESR1	5595	MAPK3	72276	(-)-Epicatechin
2099	ESR1	5594	MAPK1	72276	(-)-Epicatechin
2099	ESR1	5566	PRKACA	72276	(-)-Epicatechin
2099	ESR1	9971	NR1H4	72276	(-)-Epicatechin
2100	ESR2	6720	SREBF1	72276	(-)-Epicatechin
2100	ESR2	1374	CPT1A	72276	(-)-Epicatechin
2100	ESR2	5594	MAPK1	72276	(-)-Epicatechin
3292	HSD17B1	5728	PTEN	72276	(-)-Epicatechin
2908	NR3C1	5566	PRKACA	72276	(-)-Epicatechin
2908	NR3C1	5595	MAPK3	72276	(-)-Epicatechin
2908	NR3C1	5594	MAPK1	72276	(-)-Epicatechin
4985	OPRD1	5578	PRKCA	72276	(-)-Epicatechin
4985	OPRD1	5580	PRKCD	72276	(-)-Epicatechin
4985	OPRD1	5581	PRKCE	72276	(-)-Epicatechin
5578	PRKCA	5578	PRKCA	72276	(-)-Epicatechin
5578	PRKCA	5465	PPARA	72276	(-)-Epicatechin
5578	PRKCA	196	AHR	72276	(-)-Epicatechin
5578	PRKCA	2950	GSTP1	72276	(-)-Epicatechin
5578	PRKCA	9971	NR1H4	72276	(-)-Epicatechin
5578	PRKCA	5581	PRKCE	72276	(-)-Epicatechin
5578	PRKCA	355	FAS	72276	(-)-Epicatechin
5578	PRKCA	4780	NFE2L2	72276	(-)-Epicatechin
5770	PTPN1	5594	MAPK1	72276	(-)-Epicatechin
5770	PTPN1	3717	JAK2	72276	(-)-Epicatechin
5770	PTPN1	5578	PRKCA	72276	(-)-Epicatechin
240	ALOX5	5594	MAPK1	72277	(-)-Epigallocatechin
240	ALOX5	5566	PRKACA	72277	(-)-Epigallocatechin
367	AR	5594	MAPK1	72277	(-)-Epigallocatechin
367	AR	5578	PRKCA	72277	(-)-Epigallocatechin
367	AR	5580	PRKCD	72277	(-)-Epigallocatechin
367	AR	5595	MAPK3	72277	(-)-Epigallocatechin
367	AR	23411	SIRT1	72277	(-)-Epigallocatechin
367	AR	5728	PTEN	72277	(-)-Epigallocatechin
367	AR	196	AHR	72277	(-)-Epigallocatechin
367	AR	6720	SREBF1	72277	(-)-Epigallocatechin
1576	CYP3A4	5566	PRKACA	72277	(-)-Epigallocatechin
1576	CYP3A4	5578	PRKCA	72277	(-)-Epigallocatechin
2099	ESR1	196	AHR	72277	(-)-Epigallocatechin
2099	ESR1	6647	SOD1	72277	(-)-Epigallocatechin
2099	ESR1	847	CAT	72277	(-)-Epigallocatechin
2099	ESR1	5962	RDX	72277	(-)-Epigallocatechin
2099	ESR1	7494	XBP1	72277	(-)-Epigallocatechin
2099	ESR1	6720	SREBF1	72277	(-)-Epigallocatechin
2099	ESR1	5728	PTEN	72277	(-)-Epigallocatechin
2099	ESR1	23411	SIRT1	72277	(-)-Epigallocatechin
2099	ESR1	5595	MAPK3	72277	(-)-Epigallocatechin
2099	ESR1	5594	MAPK1	72277	(-)-Epigallocatechin
2099	ESR1	5566	PRKACA	72277	(-)-Epigallocatechin
2099	ESR1	9971	NR1H4	72277	(-)-Epigallocatechin
2100	ESR2	6720	SREBF1	72277	(-)-Epigallocatechin
2100	ESR2	1374	CPT1A	72277	(-)-Epigallocatechin
2100	ESR2	5594	MAPK1	72277	(-)-Epigallocatechin
2194	FASN	8517	IKBKG	72277	(-)-Epigallocatechin
2194	FASN	5728	PTEN	72277	(-)-Epigallocatechin
2194	FASN	5595	MAPK3	72277	(-)-Epigallocatechin
2194	FASN	23411	SIRT1	72277	(-)-Epigallocatechin
3292	HSD17B1	5728	PTEN	72277	(-)-Epigallocatechin
2908	NR3C1	5566	PRKACA	72277	(-)-Epigallocatechin
2908	NR3C1	5595	MAPK3	72277	(-)-Epigallocatechin
2908	NR3C1	5594	MAPK1	72277	(-)-Epigallocatechin
4985	OPRD1	5578	PRKCA	72277	(-)-Epigallocatechin
4985	OPRD1	5580	PRKCD	72277	(-)-Epigallocatechin
4985	OPRD1	5581	PRKCE	72277	(-)-Epigallocatechin
5578	PRKCA	5578	PRKCA	72277	(-)-Epigallocatechin
5578	PRKCA	5465	PPARA	72277	(-)-Epigallocatechin
5578	PRKCA	196	AHR	72277	(-)-Epigallocatechin
5578	PRKCA	2950	GSTP1	72277	(-)-Epigallocatechin
5578	PRKCA	9971	NR1H4	72277	(-)-Epigallocatechin
5578	PRKCA	5581	PRKCE	72277	(-)-Epigallocatechin
5578	PRKCA	355	FAS	72277	(-)-Epigallocatechin
5578	PRKCA	4780	NFE2L2	72277	(-)-Epigallocatechin
5770	PTPN1	5594	MAPK1	72277	(-)-Epigallocatechin
5770	PTPN1	3717	JAK2	72277	(-)-Epigallocatechin
5770	PTPN1	5578	PRKCA	72277	(-)-Epigallocatechin
240	ALOX5	5594	MAPK1	72281	Hesperetin
240	ALOX5	5566	PRKACA	72281	Hesperetin
367	AR	5594	MAPK1	72281	Hesperetin
367	AR	5578	PRKCA	72281	Hesperetin
367	AR	5580	PRKCD	72281	Hesperetin
367	AR	5595	MAPK3	72281	Hesperetin
367	AR	23411	SIRT1	72281	Hesperetin
367	AR	5728	PTEN	72281	Hesperetin
367	AR	196	AHR	72281	Hesperetin
367	AR	6720	SREBF1	72281	Hesperetin
1576	CYP3A4	5566	PRKACA	72281	Hesperetin
1576	CYP3A4	5578	PRKCA	72281	Hesperetin
1956	EGFR	8517	IKBKG	72281	Hesperetin
1956	EGFR	5581	PRKCE	72281	Hesperetin
1956	EGFR	5580	PRKCD	72281	Hesperetin
1956	EGFR	5578	PRKCA	72281	Hesperetin
1956	EGFR	5566	PRKACA	72281	Hesperetin
1956	EGFR	7099	TLR4	72281	Hesperetin
1956	EGFR	5562	PRKAA1	72281	Hesperetin
1956	EGFR	2952	GSTT1	72281	Hesperetin
1956	EGFR	2950	GSTP1	72281	Hesperetin
1956	EGFR	7040	TGFB1	72281	Hesperetin
1956	EGFR	355	FAS	72281	Hesperetin
1956	EGFR	5594	MAPK1	72281	Hesperetin
1956	EGFR	3717	JAK2	72281	Hesperetin
1956	EGFR	5595	MAPK3	72281	Hesperetin
2099	ESR1	196	AHR	72281	Hesperetin
2099	ESR1	6647	SOD1	72281	Hesperetin
2099	ESR1	847	CAT	72281	Hesperetin
2099	ESR1	5962	RDX	72281	Hesperetin
2099	ESR1	7494	XBP1	72281	Hesperetin
2099	ESR1	6720	SREBF1	72281	Hesperetin
2099	ESR1	5728	PTEN	72281	Hesperetin
2099	ESR1	23411	SIRT1	72281	Hesperetin
2099	ESR1	5595	MAPK3	72281	Hesperetin
2099	ESR1	5594	MAPK1	72281	Hesperetin
2099	ESR1	5566	PRKACA	72281	Hesperetin
2099	ESR1	9971	NR1H4	72281	Hesperetin
2100	ESR2	6720	SREBF1	72281	Hesperetin
2100	ESR2	1374	CPT1A	72281	Hesperetin
2100	ESR2	5594	MAPK1	72281	Hesperetin
3292	HSD17B1	5728	PTEN	72281	Hesperetin
1728	NQO1	1728	NQO1	72281	Hesperetin
1728	NQO1	4780	NFE2L2	72281	Hesperetin
2908	NR3C1	5566	PRKACA	72281	Hesperetin
2908	NR3C1	5595	MAPK3	72281	Hesperetin
2908	NR3C1	5594	MAPK1	72281	Hesperetin
4985	OPRD1	5578	PRKCA	72281	Hesperetin
4985	OPRD1	5580	PRKCD	72281	Hesperetin
4985	OPRD1	5581	PRKCE	72281	Hesperetin
5159	PDGFRB	5728	PTEN	72281	Hesperetin
5159	PDGFRB	3717	JAK2	72281	Hesperetin
5468	PPARG	5578	PRKCA	72281	Hesperetin
5468	PPARG	5562	PRKAA1	72281	Hesperetin
5468	PPARG	4780	NFE2L2	72281	Hesperetin
5468	PPARG	5594	MAPK1	72281	Hesperetin
5770	PTPN1	5594	MAPK1	72281	Hesperetin
5770	PTPN1	3717	JAK2	72281	Hesperetin
5770	PTPN1	5578	PRKCA	72281	Hesperetin
1544	CYP1A2	1544	CYP1A2	72281	Hesperetin
8694	DGAT1	8694	DGAT1	72281	Hesperetin
1576	CYP3A4	5566	PRKACA	72344	Nobiletin
1576	CYP3A4	5578	PRKCA	72344	Nobiletin
5141	PDE4A	5566	PRKACA	72344	Nobiletin
8654	PDE5A	5566	PRKACA	72344	Nobiletin
5468	PPARG	5578	PRKCA	72344	Nobiletin
5468	PPARG	5562	PRKAA1	72344	Nobiletin
5468	PPARG	4780	NFE2L2	72344	Nobiletin
5468	PPARG	5594	MAPK1	72344	Nobiletin
5724	PTAFR	3717	JAK2	72344	Nobiletin
5743	PTGS2	5595	MAPK3	72344	Nobiletin
1636	ACE	1636	ACE	92794	Naringenin 7-O-glucoside
240	ALOX5	5594	MAPK1	92794	Naringenin 7-O-glucoside
240	ALOX5	5566	PRKACA	92794	Naringenin 7-O-glucoside
367	AR	5594	MAPK1	92794	Naringenin 7-O-glucoside
367	AR	5578	PRKCA	92794	Naringenin 7-O-glucoside
367	AR	5580	PRKCD	92794	Naringenin 7-O-glucoside
367	AR	5595	MAPK3	92794	Naringenin 7-O-glucoside
367	AR	23411	SIRT1	92794	Naringenin 7-O-glucoside
367	AR	5728	PTEN	92794	Naringenin 7-O-glucoside
367	AR	196	AHR	92794	Naringenin 7-O-glucoside
367	AR	6720	SREBF1	92794	Naringenin 7-O-glucoside
1576	CYP3A4	5566	PRKACA	92794	Naringenin 7-O-glucoside
1576	CYP3A4	5578	PRKCA	92794	Naringenin 7-O-glucoside
3292	HSD17B1	5728	PTEN	92794	Naringenin 7-O-glucoside
2908	NR3C1	5566	PRKACA	92794	Naringenin 7-O-glucoside
2908	NR3C1	5595	MAPK3	92794	Naringenin 7-O-glucoside
2908	NR3C1	5594	MAPK1	92794	Naringenin 7-O-glucoside
4985	OPRD1	5578	PRKCA	92794	Naringenin 7-O-glucoside
4985	OPRD1	5580	PRKCD	92794	Naringenin 7-O-glucoside
4985	OPRD1	5581	PRKCE	92794	Naringenin 7-O-glucoside
8654	PDE5A	5566	PRKACA	92794	Naringenin 7-O-glucoside
5578	PRKCA	5578	PRKCA	92794	Naringenin 7-O-glucoside
5578	PRKCA	5465	PPARA	92794	Naringenin 7-O-glucoside
5578	PRKCA	196	AHR	92794	Naringenin 7-O-glucoside
5578	PRKCA	2950	GSTP1	92794	Naringenin 7-O-glucoside
5578	PRKCA	9971	NR1H4	92794	Naringenin 7-O-glucoside
5578	PRKCA	5581	PRKCE	92794	Naringenin 7-O-glucoside
5578	PRKCA	355	FAS	92794	Naringenin 7-O-glucoside
5578	PRKCA	4780	NFE2L2	92794	Naringenin 7-O-glucoside
5580	PRKCD	5580	PRKCD	92794	Naringenin 7-O-glucoside
5580	PRKCD	5465	PPARA	92794	Naringenin 7-O-glucoside
5580	PRKCD	847	CAT	92794	Naringenin 7-O-glucoside
5580	PRKCD	4780	NFE2L2	92794	Naringenin 7-O-glucoside
5580	PRKCD	57761	TRIB3	92794	Naringenin 7-O-glucoside
5580	PRKCD	5595	MAPK3	92794	Naringenin 7-O-glucoside
5580	PRKCD	5594	MAPK1	92794	Naringenin 7-O-glucoside
5743	PTGS2	5595	MAPK3	92794	Naringenin 7-O-glucoside
5770	PTPN1	5594	MAPK1	92794	Naringenin 7-O-glucoside
5770	PTPN1	3717	JAK2	92794	Naringenin 7-O-glucoside
5770	PTPN1	5578	PRKCA	92794	Naringenin 7-O-glucoside
240	ALOX5	5594	MAPK1	96118	Tetramethylscutellarein
240	ALOX5	5566	PRKACA	96118	Tetramethylscutellarein
1576	CYP3A4	5566	PRKACA	96118	Tetramethylscutellarein
1576	CYP3A4	5578	PRKCA	96118	Tetramethylscutellarein
1728	NQO1	1728	NQO1	96118	Tetramethylscutellarein
1728	NQO1	4780	NFE2L2	96118	Tetramethylscutellarein
5141	PDE4A	5566	PRKACA	96118	Tetramethylscutellarein
5142	PDE4B	5566	PRKACA	96118	Tetramethylscutellarein
5142	PDE4B	5594	MAPK1	96118	Tetramethylscutellarein
8654	PDE5A	5566	PRKACA	96118	Tetramethylscutellarein
5159	PDGFRB	5728	PTEN	96118	Tetramethylscutellarein
5159	PDGFRB	3717	JAK2	96118	Tetramethylscutellarein
5468	PPARG	5578	PRKCA	96118	Tetramethylscutellarein
5468	PPARG	5562	PRKAA1	96118	Tetramethylscutellarein
5468	PPARG	4780	NFE2L2	96118	Tetramethylscutellarein
5468	PPARG	5594	MAPK1	96118	Tetramethylscutellarein
5743	PTGS2	5595	MAPK3	96118	Tetramethylscutellarein
240	ALOX5	5594	MAPK1	96539	Gardenin B
240	ALOX5	5566	PRKACA	96539	Gardenin B
1576	CYP3A4	5566	PRKACA	96539	Gardenin B
1576	CYP3A4	5578	PRKCA	96539	Gardenin B
1728	NQO1	1728	NQO1	96539	Gardenin B
1728	NQO1	4780	NFE2L2	96539	Gardenin B
5141	PDE4A	5566	PRKACA	96539	Gardenin B
5142	PDE4B	5566	PRKACA	96539	Gardenin B
5142	PDE4B	5594	MAPK1	96539	Gardenin B
8654	PDE5A	5566	PRKACA	96539	Gardenin B
5159	PDGFRB	5728	PTEN	96539	Gardenin B
5159	PDGFRB	3717	JAK2	96539	Gardenin B
5468	PPARG	5578	PRKCA	96539	Gardenin B
5468	PPARG	5562	PRKAA1	96539	Gardenin B
5468	PPARG	4780	NFE2L2	96539	Gardenin B
5468	PPARG	5594	MAPK1	96539	Gardenin B
5743	PTGS2	5595	MAPK3	96539	Gardenin B
240	ALOX5	5594	MAPK1	97214	Eupatorin
240	ALOX5	5566	PRKACA	97214	Eupatorin
1576	CYP3A4	5566	PRKACA	97214	Eupatorin
1576	CYP3A4	5578	PRKCA	97214	Eupatorin
1956	EGFR	8517	IKBKG	97214	Eupatorin
1956	EGFR	5581	PRKCE	97214	Eupatorin
1956	EGFR	5580	PRKCD	97214	Eupatorin
1956	EGFR	5578	PRKCA	97214	Eupatorin
1956	EGFR	5566	PRKACA	97214	Eupatorin
1956	EGFR	7099	TLR4	97214	Eupatorin
1956	EGFR	5562	PRKAA1	97214	Eupatorin
1956	EGFR	2952	GSTT1	97214	Eupatorin
1956	EGFR	2950	GSTP1	97214	Eupatorin
1956	EGFR	7040	TGFB1	97214	Eupatorin
1956	EGFR	355	FAS	97214	Eupatorin
1956	EGFR	5594	MAPK1	97214	Eupatorin
1956	EGFR	3717	JAK2	97214	Eupatorin
1956	EGFR	5595	MAPK3	97214	Eupatorin
1728	NQO1	1728	NQO1	97214	Eupatorin
1728	NQO1	4780	NFE2L2	97214	Eupatorin
5141	PDE4A	5566	PRKACA	97214	Eupatorin
5142	PDE4B	5566	PRKACA	97214	Eupatorin
5142	PDE4B	5594	MAPK1	97214	Eupatorin
8654	PDE5A	5566	PRKACA	97214	Eupatorin
5159	PDGFRB	5728	PTEN	97214	Eupatorin
5159	PDGFRB	3717	JAK2	97214	Eupatorin
5468	PPARG	5578	PRKCA	97214	Eupatorin
5468	PPARG	5562	PRKAA1	97214	Eupatorin
5468	PPARG	4780	NFE2L2	97214	Eupatorin
5468	PPARG	5594	MAPK1	97214	Eupatorin
5770	PTPN1	5594	MAPK1	97214	Eupatorin
5770	PTPN1	3717	JAK2	97214	Eupatorin
5770	PTPN1	5578	PRKCA	97214	Eupatorin
1636	ACE	1636	ACE	107971	Daidzin
240	ALOX5	5594	MAPK1	107971	Daidzin
240	ALOX5	5566	PRKACA	107971	Daidzin
367	AR	5594	MAPK1	107971	Daidzin
367	AR	5578	PRKCA	107971	Daidzin
367	AR	5580	PRKCD	107971	Daidzin
367	AR	5595	MAPK3	107971	Daidzin
367	AR	23411	SIRT1	107971	Daidzin
367	AR	5728	PTEN	107971	Daidzin
367	AR	196	AHR	107971	Daidzin
367	AR	6720	SREBF1	107971	Daidzin
1576	CYP3A4	5566	PRKACA	107971	Daidzin
1576	CYP3A4	5578	PRKCA	107971	Daidzin
2908	NR3C1	5566	PRKACA	107971	Daidzin
2908	NR3C1	5595	MAPK3	107971	Daidzin
2908	NR3C1	5594	MAPK1	107971	Daidzin
4985	OPRD1	5578	PRKCA	107971	Daidzin
4985	OPRD1	5580	PRKCD	107971	Daidzin
4985	OPRD1	5581	PRKCE	107971	Daidzin
5141	PDE4A	5566	PRKACA	107971	Daidzin
5142	PDE4B	5566	PRKACA	107971	Daidzin
5142	PDE4B	5594	MAPK1	107971	Daidzin
8654	PDE5A	5566	PRKACA	107971	Daidzin
5578	PRKCA	5578	PRKCA	107971	Daidzin
5578	PRKCA	5465	PPARA	107971	Daidzin
5578	PRKCA	196	AHR	107971	Daidzin
5578	PRKCA	2950	GSTP1	107971	Daidzin
5578	PRKCA	9971	NR1H4	107971	Daidzin
5578	PRKCA	5581	PRKCE	107971	Daidzin
5578	PRKCA	355	FAS	107971	Daidzin
5578	PRKCA	4780	NFE2L2	107971	Daidzin
5580	PRKCD	5580	PRKCD	107971	Daidzin
5580	PRKCD	5465	PPARA	107971	Daidzin
5580	PRKCD	847	CAT	107971	Daidzin
5580	PRKCD	4780	NFE2L2	107971	Daidzin
5580	PRKCD	57761	TRIB3	107971	Daidzin
5580	PRKCD	5595	MAPK3	107971	Daidzin
5580	PRKCD	5594	MAPK1	107971	Daidzin
5743	PTGS2	5595	MAPK3	107971	Daidzin
5770	PTPN1	5594	MAPK1	107971	Daidzin
5770	PTPN1	3717	JAK2	107971	Daidzin
5770	PTPN1	5578	PRKCA	107971	Daidzin
217	ALDH2	217	ALDH2	107971	Daidzin
217	ALDH2	216	ALDH1A1	107971	Daidzin
1576	CYP3A4	5566	PRKACA	145659	Sinensetin
1576	CYP3A4	5578	PRKCA	145659	Sinensetin
5141	PDE4A	5566	PRKACA	145659	Sinensetin
5142	PDE4B	5566	PRKACA	145659	Sinensetin
5142	PDE4B	5594	MAPK1	145659	Sinensetin
8654	PDE5A	5566	PRKACA	145659	Sinensetin
5159	PDGFRB	5728	PTEN	145659	Sinensetin
5159	PDGFRB	3717	JAK2	145659	Sinensetin
5468	PPARG	5578	PRKCA	145659	Sinensetin
5468	PPARG	5562	PRKAA1	145659	Sinensetin
5468	PPARG	4780	NFE2L2	145659	Sinensetin
5468	PPARG	5594	MAPK1	145659	Sinensetin
5743	PTGS2	5595	MAPK3	145659	Sinensetin
240	ALOX5	5594	MAPK1	155094	6-Prenylnaringenin
240	ALOX5	5566	PRKACA	155094	6-Prenylnaringenin
367	AR	5594	MAPK1	155094	6-Prenylnaringenin
367	AR	5578	PRKCA	155094	6-Prenylnaringenin
367	AR	5580	PRKCD	155094	6-Prenylnaringenin
367	AR	5595	MAPK3	155094	6-Prenylnaringenin
367	AR	23411	SIRT1	155094	6-Prenylnaringenin
367	AR	5728	PTEN	155094	6-Prenylnaringenin
367	AR	196	AHR	155094	6-Prenylnaringenin
367	AR	6720	SREBF1	155094	6-Prenylnaringenin
1576	CYP3A4	5566	PRKACA	155094	6-Prenylnaringenin
1576	CYP3A4	5578	PRKCA	155094	6-Prenylnaringenin
1956	EGFR	8517	IKBKG	155094	6-Prenylnaringenin
1956	EGFR	5581	PRKCE	155094	6-Prenylnaringenin
1956	EGFR	5580	PRKCD	155094	6-Prenylnaringenin
1956	EGFR	5578	PRKCA	155094	6-Prenylnaringenin
1956	EGFR	5566	PRKACA	155094	6-Prenylnaringenin
1956	EGFR	7099	TLR4	155094	6-Prenylnaringenin
1956	EGFR	5562	PRKAA1	155094	6-Prenylnaringenin
1956	EGFR	2952	GSTT1	155094	6-Prenylnaringenin
1956	EGFR	2950	GSTP1	155094	6-Prenylnaringenin
1956	EGFR	7040	TGFB1	155094	6-Prenylnaringenin
1956	EGFR	355	FAS	155094	6-Prenylnaringenin
1956	EGFR	5594	MAPK1	155094	6-Prenylnaringenin
1956	EGFR	3717	JAK2	155094	6-Prenylnaringenin
1956	EGFR	5595	MAPK3	155094	6-Prenylnaringenin
2099	ESR1	196	AHR	155094	6-Prenylnaringenin
2099	ESR1	6647	SOD1	155094	6-Prenylnaringenin
2099	ESR1	847	CAT	155094	6-Prenylnaringenin
2099	ESR1	5962	RDX	155094	6-Prenylnaringenin
2099	ESR1	7494	XBP1	155094	6-Prenylnaringenin
2099	ESR1	6720	SREBF1	155094	6-Prenylnaringenin
2099	ESR1	5728	PTEN	155094	6-Prenylnaringenin
2099	ESR1	23411	SIRT1	155094	6-Prenylnaringenin
2099	ESR1	5595	MAPK3	155094	6-Prenylnaringenin
2099	ESR1	5594	MAPK1	155094	6-Prenylnaringenin
2099	ESR1	5566	PRKACA	155094	6-Prenylnaringenin
2099	ESR1	9971	NR1H4	155094	6-Prenylnaringenin
2100	ESR2	6720	SREBF1	155094	6-Prenylnaringenin
2100	ESR2	1374	CPT1A	155094	6-Prenylnaringenin
2100	ESR2	5594	MAPK1	155094	6-Prenylnaringenin
3292	HSD17B1	5728	PTEN	155094	6-Prenylnaringenin
4170	MCL1	5562	PRKAA1	155094	6-Prenylnaringenin
4170	MCL1	5595	MAPK3	155094	6-Prenylnaringenin
4170	MCL1	5594	MAPK1	155094	6-Prenylnaringenin
4313	MMP2	3949	LDLR	155094	6-Prenylnaringenin
4313	MMP2	5578	PRKCA	155094	6-Prenylnaringenin
4313	MMP2	7040	TGFB1	155094	6-Prenylnaringenin
2908	NR3C1	5566	PRKACA	155094	6-Prenylnaringenin
2908	NR3C1	5595	MAPK3	155094	6-Prenylnaringenin
2908	NR3C1	5594	MAPK1	155094	6-Prenylnaringenin
4985	OPRD1	5578	PRKCA	155094	6-Prenylnaringenin
4985	OPRD1	5580	PRKCD	155094	6-Prenylnaringenin
4985	OPRD1	5581	PRKCE	155094	6-Prenylnaringenin
5141	PDE4A	5566	PRKACA	155094	6-Prenylnaringenin
5142	PDE4B	5566	PRKACA	155094	6-Prenylnaringenin
5142	PDE4B	5594	MAPK1	155094	6-Prenylnaringenin
8654	PDE5A	5566	PRKACA	155094	6-Prenylnaringenin
5468	PPARG	5578	PRKCA	155094	6-Prenylnaringenin
5468	PPARG	5562	PRKAA1	155094	6-Prenylnaringenin
5468	PPARG	4780	NFE2L2	155094	6-Prenylnaringenin
5468	PPARG	5594	MAPK1	155094	6-Prenylnaringenin
5578	PRKCA	5578	PRKCA	155094	6-Prenylnaringenin
5578	PRKCA	5465	PPARA	155094	6-Prenylnaringenin
5578	PRKCA	196	AHR	155094	6-Prenylnaringenin
5578	PRKCA	2950	GSTP1	155094	6-Prenylnaringenin
5578	PRKCA	9971	NR1H4	155094	6-Prenylnaringenin
5578	PRKCA	5581	PRKCE	155094	6-Prenylnaringenin
5578	PRKCA	355	FAS	155094	6-Prenylnaringenin
5578	PRKCA	4780	NFE2L2	155094	6-Prenylnaringenin
5770	PTPN1	5594	MAPK1	155094	6-Prenylnaringenin
5770	PTPN1	3717	JAK2	155094	6-Prenylnaringenin
5770	PTPN1	5578	PRKCA	155094	6-Prenylnaringenin
1636	ACE	1636	ACE	156155	6''-O-Acetyldaidzin
240	ALOX5	5594	MAPK1	156155	6''-O-Acetyldaidzin
240	ALOX5	5566	PRKACA	156155	6''-O-Acetyldaidzin
367	AR	5594	MAPK1	156155	6''-O-Acetyldaidzin
367	AR	5578	PRKCA	156155	6''-O-Acetyldaidzin
367	AR	5580	PRKCD	156155	6''-O-Acetyldaidzin
367	AR	5595	MAPK3	156155	6''-O-Acetyldaidzin
367	AR	23411	SIRT1	156155	6''-O-Acetyldaidzin
367	AR	5728	PTEN	156155	6''-O-Acetyldaidzin
367	AR	196	AHR	156155	6''-O-Acetyldaidzin
367	AR	6720	SREBF1	156155	6''-O-Acetyldaidzin
1576	CYP3A4	5566	PRKACA	156155	6''-O-Acetyldaidzin
1576	CYP3A4	5578	PRKCA	156155	6''-O-Acetyldaidzin
3156	HMGCR	5566	PRKACA	156155	6''-O-Acetyldaidzin
2908	NR3C1	5566	PRKACA	156155	6''-O-Acetyldaidzin
2908	NR3C1	5595	MAPK3	156155	6''-O-Acetyldaidzin
2908	NR3C1	5594	MAPK1	156155	6''-O-Acetyldaidzin
5141	PDE4A	5566	PRKACA	156155	6''-O-Acetyldaidzin
8654	PDE5A	5566	PRKACA	156155	6''-O-Acetyldaidzin
5578	PRKCA	5578	PRKCA	156155	6''-O-Acetyldaidzin
5578	PRKCA	5465	PPARA	156155	6''-O-Acetyldaidzin
5578	PRKCA	196	AHR	156155	6''-O-Acetyldaidzin
5578	PRKCA	2950	GSTP1	156155	6''-O-Acetyldaidzin
5578	PRKCA	9971	NR1H4	156155	6''-O-Acetyldaidzin
5578	PRKCA	5581	PRKCE	156155	6''-O-Acetyldaidzin
5578	PRKCA	355	FAS	156155	6''-O-Acetyldaidzin
5578	PRKCA	4780	NFE2L2	156155	6''-O-Acetyldaidzin
5580	PRKCD	5580	PRKCD	156155	6''-O-Acetyldaidzin
5580	PRKCD	5465	PPARA	156155	6''-O-Acetyldaidzin
5580	PRKCD	847	CAT	156155	6''-O-Acetyldaidzin
5580	PRKCD	4780	NFE2L2	156155	6''-O-Acetyldaidzin
5580	PRKCD	57761	TRIB3	156155	6''-O-Acetyldaidzin
5580	PRKCD	5595	MAPK3	156155	6''-O-Acetyldaidzin
5580	PRKCD	5594	MAPK1	156155	6''-O-Acetyldaidzin
5743	PTGS2	5595	MAPK3	156155	6''-O-Acetyldaidzin
5770	PTPN1	5594	MAPK1	156155	6''-O-Acetyldaidzin
5770	PTPN1	3717	JAK2	156155	6''-O-Acetyldaidzin
5770	PTPN1	5578	PRKCA	156155	6''-O-Acetyldaidzin
240	ALOX5	5594	MAPK1	162464	Cirsilineol
240	ALOX5	5566	PRKACA	162464	Cirsilineol
1576	CYP3A4	5566	PRKACA	162464	Cirsilineol
1576	CYP3A4	5578	PRKCA	162464	Cirsilineol
1956	EGFR	8517	IKBKG	162464	Cirsilineol
1956	EGFR	5581	PRKCE	162464	Cirsilineol
1956	EGFR	5580	PRKCD	162464	Cirsilineol
1956	EGFR	5578	PRKCA	162464	Cirsilineol
1956	EGFR	5566	PRKACA	162464	Cirsilineol
1956	EGFR	7099	TLR4	162464	Cirsilineol
1956	EGFR	5562	PRKAA1	162464	Cirsilineol
1956	EGFR	2952	GSTT1	162464	Cirsilineol
1956	EGFR	2950	GSTP1	162464	Cirsilineol
1956	EGFR	7040	TGFB1	162464	Cirsilineol
1956	EGFR	355	FAS	162464	Cirsilineol
1956	EGFR	5594	MAPK1	162464	Cirsilineol
1956	EGFR	3717	JAK2	162464	Cirsilineol
1956	EGFR	5595	MAPK3	162464	Cirsilineol
1728	NQO1	1728	NQO1	162464	Cirsilineol
1728	NQO1	4780	NFE2L2	162464	Cirsilineol
5141	PDE4A	5566	PRKACA	162464	Cirsilineol
5142	PDE4B	5566	PRKACA	162464	Cirsilineol
5142	PDE4B	5594	MAPK1	162464	Cirsilineol
8654	PDE5A	5566	PRKACA	162464	Cirsilineol
5159	PDGFRB	5728	PTEN	162464	Cirsilineol
5159	PDGFRB	3717	JAK2	162464	Cirsilineol
5468	PPARG	5578	PRKCA	162464	Cirsilineol
5468	PPARG	5562	PRKAA1	162464	Cirsilineol
5468	PPARG	4780	NFE2L2	162464	Cirsilineol
5468	PPARG	5594	MAPK1	162464	Cirsilineol
5770	PTPN1	5594	MAPK1	162464	Cirsilineol
5770	PTPN1	3717	JAK2	162464	Cirsilineol
5770	PTPN1	5578	PRKCA	162464	Cirsilineol
1636	ACE	1636	ACE	187808	Glycitin
240	ALOX5	5594	MAPK1	187808	Glycitin
240	ALOX5	5566	PRKACA	187808	Glycitin
367	AR	5594	MAPK1	187808	Glycitin
367	AR	5578	PRKCA	187808	Glycitin
367	AR	5580	PRKCD	187808	Glycitin
367	AR	5595	MAPK3	187808	Glycitin
367	AR	23411	SIRT1	187808	Glycitin
367	AR	5728	PTEN	187808	Glycitin
367	AR	196	AHR	187808	Glycitin
367	AR	6720	SREBF1	187808	Glycitin
1576	CYP3A4	5566	PRKACA	187808	Glycitin
1576	CYP3A4	5578	PRKCA	187808	Glycitin
2908	NR3C1	5566	PRKACA	187808	Glycitin
2908	NR3C1	5595	MAPK3	187808	Glycitin
2908	NR3C1	5594	MAPK1	187808	Glycitin
4985	OPRD1	5578	PRKCA	187808	Glycitin
4985	OPRD1	5580	PRKCD	187808	Glycitin
4985	OPRD1	5581	PRKCE	187808	Glycitin
5141	PDE4A	5566	PRKACA	187808	Glycitin
8654	PDE5A	5566	PRKACA	187808	Glycitin
5578	PRKCA	5578	PRKCA	187808	Glycitin
5578	PRKCA	5465	PPARA	187808	Glycitin
5578	PRKCA	196	AHR	187808	Glycitin
5578	PRKCA	2950	GSTP1	187808	Glycitin
5578	PRKCA	9971	NR1H4	187808	Glycitin
5578	PRKCA	5581	PRKCE	187808	Glycitin
5578	PRKCA	355	FAS	187808	Glycitin
5578	PRKCA	4780	NFE2L2	187808	Glycitin
5580	PRKCD	5580	PRKCD	187808	Glycitin
5580	PRKCD	5465	PPARA	187808	Glycitin
5580	PRKCD	847	CAT	187808	Glycitin
5580	PRKCD	4780	NFE2L2	187808	Glycitin
5580	PRKCD	57761	TRIB3	187808	Glycitin
5580	PRKCD	5595	MAPK3	187808	Glycitin
5580	PRKCD	5594	MAPK1	187808	Glycitin
5743	PTGS2	5595	MAPK3	187808	Glycitin
5770	PTPN1	5594	MAPK1	187808	Glycitin
5770	PTPN1	3717	JAK2	187808	Glycitin
5770	PTPN1	5578	PRKCA	187808	Glycitin
240	ALOX5	5594	MAPK1	188323	Cirsimaritin
240	ALOX5	5566	PRKACA	188323	Cirsimaritin
351	APP	8659	ALDH4A1	188323	Cirsimaritin
351	APP	847	CAT	188323	Cirsimaritin
351	APP	6648	SOD2	188323	Cirsimaritin
351	APP	284217	LAMA1	188323	Cirsimaritin
351	APP	57761	TRIB3	188323	Cirsimaritin
351	APP	5055	SERPINB2	188323	Cirsimaritin
351	APP	2938	GSTA1	188323	Cirsimaritin
351	APP	7040	TGFB1	188323	Cirsimaritin
351	APP	1636	ACE	188323	Cirsimaritin
351	APP	217	ALDH2	188323	Cirsimaritin
351	APP	5580	PRKCD	188323	Cirsimaritin
351	APP	127	ADH4	188323	Cirsimaritin
367	AR	5594	MAPK1	188323	Cirsimaritin
367	AR	5578	PRKCA	188323	Cirsimaritin
367	AR	5580	PRKCD	188323	Cirsimaritin
367	AR	5595	MAPK3	188323	Cirsimaritin
367	AR	23411	SIRT1	188323	Cirsimaritin
367	AR	5728	PTEN	188323	Cirsimaritin
367	AR	196	AHR	188323	Cirsimaritin
367	AR	6720	SREBF1	188323	Cirsimaritin
1576	CYP3A4	5566	PRKACA	188323	Cirsimaritin
1576	CYP3A4	5578	PRKCA	188323	Cirsimaritin
1956	EGFR	8517	IKBKG	188323	Cirsimaritin
1956	EGFR	5581	PRKCE	188323	Cirsimaritin
1956	EGFR	5580	PRKCD	188323	Cirsimaritin
1956	EGFR	5578	PRKCA	188323	Cirsimaritin
1956	EGFR	5566	PRKACA	188323	Cirsimaritin
1956	EGFR	7099	TLR4	188323	Cirsimaritin
1956	EGFR	5562	PRKAA1	188323	Cirsimaritin
1956	EGFR	2952	GSTT1	188323	Cirsimaritin
1956	EGFR	2950	GSTP1	188323	Cirsimaritin
1956	EGFR	7040	TGFB1	188323	Cirsimaritin
1956	EGFR	355	FAS	188323	Cirsimaritin
1956	EGFR	5594	MAPK1	188323	Cirsimaritin
1956	EGFR	3717	JAK2	188323	Cirsimaritin
1956	EGFR	5595	MAPK3	188323	Cirsimaritin
2100	ESR2	6720	SREBF1	188323	Cirsimaritin
2100	ESR2	1374	CPT1A	188323	Cirsimaritin
2100	ESR2	5594	MAPK1	188323	Cirsimaritin
1728	NQO1	1728	NQO1	188323	Cirsimaritin
1728	NQO1	4780	NFE2L2	188323	Cirsimaritin
5141	PDE4A	5566	PRKACA	188323	Cirsimaritin
5142	PDE4B	5566	PRKACA	188323	Cirsimaritin
5142	PDE4B	5594	MAPK1	188323	Cirsimaritin
5159	PDGFRB	5728	PTEN	188323	Cirsimaritin
5159	PDGFRB	3717	JAK2	188323	Cirsimaritin
5468	PPARG	5578	PRKCA	188323	Cirsimaritin
5468	PPARG	5562	PRKAA1	188323	Cirsimaritin
5468	PPARG	4780	NFE2L2	188323	Cirsimaritin
5468	PPARG	5594	MAPK1	188323	Cirsimaritin
5743	PTGS2	5595	MAPK3	188323	Cirsimaritin
5770	PTPN1	5594	MAPK1	188323	Cirsimaritin
5770	PTPN1	3717	JAK2	188323	Cirsimaritin
5770	PTPN1	5578	PRKCA	188323	Cirsimaritin
240	ALOX5	5594	MAPK1	348130	Sakuranetin
240	ALOX5	5566	PRKACA	348130	Sakuranetin
367	AR	5594	MAPK1	348130	Sakuranetin
367	AR	5578	PRKCA	348130	Sakuranetin
367	AR	5580	PRKCD	348130	Sakuranetin
367	AR	5595	MAPK3	348130	Sakuranetin
367	AR	23411	SIRT1	348130	Sakuranetin
367	AR	5728	PTEN	348130	Sakuranetin
367	AR	196	AHR	348130	Sakuranetin
367	AR	6720	SREBF1	348130	Sakuranetin
1576	CYP3A4	5566	PRKACA	348130	Sakuranetin
1576	CYP3A4	5578	PRKCA	348130	Sakuranetin
1956	EGFR	8517	IKBKG	348130	Sakuranetin
1956	EGFR	5581	PRKCE	348130	Sakuranetin
1956	EGFR	5580	PRKCD	348130	Sakuranetin
1956	EGFR	5578	PRKCA	348130	Sakuranetin
1956	EGFR	5566	PRKACA	348130	Sakuranetin
1956	EGFR	7099	TLR4	348130	Sakuranetin
1956	EGFR	5562	PRKAA1	348130	Sakuranetin
1956	EGFR	2952	GSTT1	348130	Sakuranetin
1956	EGFR	2950	GSTP1	348130	Sakuranetin
1956	EGFR	7040	TGFB1	348130	Sakuranetin
1956	EGFR	355	FAS	348130	Sakuranetin
1956	EGFR	5594	MAPK1	348130	Sakuranetin
1956	EGFR	3717	JAK2	348130	Sakuranetin
1956	EGFR	5595	MAPK3	348130	Sakuranetin
2099	ESR1	196	AHR	348130	Sakuranetin
2099	ESR1	6647	SOD1	348130	Sakuranetin
2099	ESR1	847	CAT	348130	Sakuranetin
2099	ESR1	5962	RDX	348130	Sakuranetin
2099	ESR1	7494	XBP1	348130	Sakuranetin
2099	ESR1	6720	SREBF1	348130	Sakuranetin
2099	ESR1	5728	PTEN	348130	Sakuranetin
2099	ESR1	23411	SIRT1	348130	Sakuranetin
2099	ESR1	5595	MAPK3	348130	Sakuranetin
2099	ESR1	5594	MAPK1	348130	Sakuranetin
2099	ESR1	5566	PRKACA	348130	Sakuranetin
2099	ESR1	9971	NR1H4	348130	Sakuranetin
2100	ESR2	6720	SREBF1	348130	Sakuranetin
2100	ESR2	1374	CPT1A	348130	Sakuranetin
2100	ESR2	5594	MAPK1	348130	Sakuranetin
2932	GSK3B	4780	NFE2L2	348130	Sakuranetin
2932	GSK3B	5566	PRKACA	348130	Sakuranetin
2932	GSK3B	5578	PRKCA	348130	Sakuranetin
2932	GSK3B	5580	PRKCD	348130	Sakuranetin
2932	GSK3B	5581	PRKCE	348130	Sakuranetin
2932	GSK3B	5594	MAPK1	348130	Sakuranetin
2932	GSK3B	5595	MAPK3	348130	Sakuranetin
2932	GSK3B	5562	PRKAA1	348130	Sakuranetin
2932	GSK3B	5728	PTEN	348130	Sakuranetin
2932	GSK3B	6720	SREBF1	348130	Sakuranetin
2932	GSK3B	8517	IKBKG	348130	Sakuranetin
3292	HSD17B1	5728	PTEN	348130	Sakuranetin
4170	MCL1	5562	PRKAA1	348130	Sakuranetin
4170	MCL1	5595	MAPK3	348130	Sakuranetin
4170	MCL1	5594	MAPK1	348130	Sakuranetin
1728	NQO1	1728	NQO1	348130	Sakuranetin
1728	NQO1	4780	NFE2L2	348130	Sakuranetin
2908	NR3C1	5566	PRKACA	348130	Sakuranetin
2908	NR3C1	5595	MAPK3	348130	Sakuranetin
2908	NR3C1	5594	MAPK1	348130	Sakuranetin
4985	OPRD1	5578	PRKCA	348130	Sakuranetin
4985	OPRD1	5580	PRKCD	348130	Sakuranetin
4985	OPRD1	5581	PRKCE	348130	Sakuranetin
5159	PDGFRB	5728	PTEN	348130	Sakuranetin
5159	PDGFRB	3717	JAK2	348130	Sakuranetin
5468	PPARG	5578	PRKCA	348130	Sakuranetin
5468	PPARG	5562	PRKAA1	348130	Sakuranetin
5468	PPARG	4780	NFE2L2	348130	Sakuranetin
5468	PPARG	5594	MAPK1	348130	Sakuranetin
5743	PTGS2	5595	MAPK3	348130	Sakuranetin
5770	PTPN1	5594	MAPK1	348130	Sakuranetin
5770	PTPN1	3717	JAK2	348130	Sakuranetin
5770	PTPN1	5578	PRKCA	348130	Sakuranetin
240	ALOX5	5594	MAPK1	439246	Naringenin
240	ALOX5	5566	PRKACA	439246	Naringenin
367	AR	5594	MAPK1	439246	Naringenin
367	AR	5578	PRKCA	439246	Naringenin
367	AR	5580	PRKCD	439246	Naringenin
367	AR	5595	MAPK3	439246	Naringenin
367	AR	23411	SIRT1	439246	Naringenin
367	AR	5728	PTEN	439246	Naringenin
367	AR	196	AHR	439246	Naringenin
367	AR	6720	SREBF1	439246	Naringenin
768	CA9	5566	PRKACA	439246	Naringenin
1576	CYP3A4	5566	PRKACA	439246	Naringenin
1576	CYP3A4	5578	PRKCA	439246	Naringenin
1956	EGFR	8517	IKBKG	439246	Naringenin
1956	EGFR	5581	PRKCE	439246	Naringenin
1956	EGFR	5580	PRKCD	439246	Naringenin
1956	EGFR	5578	PRKCA	439246	Naringenin
1956	EGFR	5566	PRKACA	439246	Naringenin
1956	EGFR	7099	TLR4	439246	Naringenin
1956	EGFR	5562	PRKAA1	439246	Naringenin
1956	EGFR	2952	GSTT1	439246	Naringenin
1956	EGFR	2950	GSTP1	439246	Naringenin
1956	EGFR	7040	TGFB1	439246	Naringenin
1956	EGFR	355	FAS	439246	Naringenin
1956	EGFR	5594	MAPK1	439246	Naringenin
1956	EGFR	3717	JAK2	439246	Naringenin
1956	EGFR	5595	MAPK3	439246	Naringenin
3292	HSD17B1	5728	PTEN	439246	Naringenin
4985	OPRD1	5578	PRKCA	439246	Naringenin
4985	OPRD1	5580	PRKCD	439246	Naringenin
4985	OPRD1	5581	PRKCE	439246	Naringenin
5468	PPARG	5578	PRKCA	439246	Naringenin
5468	PPARG	5562	PRKAA1	439246	Naringenin
5468	PPARG	4780	NFE2L2	439246	Naringenin
5468	PPARG	5594	MAPK1	439246	Naringenin
5578	PRKCA	5578	PRKCA	439246	Naringenin
5578	PRKCA	5465	PPARA	439246	Naringenin
5578	PRKCA	196	AHR	439246	Naringenin
5578	PRKCA	2950	GSTP1	439246	Naringenin
5578	PRKCA	9971	NR1H4	439246	Naringenin
5578	PRKCA	5581	PRKCE	439246	Naringenin
5578	PRKCA	355	FAS	439246	Naringenin
5578	PRKCA	4780	NFE2L2	439246	Naringenin
5743	PTGS2	5595	MAPK3	439246	Naringenin
5770	PTPN1	5594	MAPK1	439246	Naringenin
5770	PTPN1	3717	JAK2	439246	Naringenin
5770	PTPN1	5578	PRKCA	439246	Naringenin
5243	ABCB1	5578	PRKCA	439246	Naringenin
5243	ABCB1	5566	PRKACA	439246	Naringenin
1645	AKR1C1	5595	MAPK3	439246	Naringenin
2099	ESR1	196	AHR	439246	Naringenin
2099	ESR1	6647	SOD1	439246	Naringenin
2099	ESR1	847	CAT	439246	Naringenin
2099	ESR1	5962	RDX	439246	Naringenin
2099	ESR1	7494	XBP1	439246	Naringenin
2099	ESR1	6720	SREBF1	439246	Naringenin
2099	ESR1	5728	PTEN	439246	Naringenin
2099	ESR1	23411	SIRT1	439246	Naringenin
2099	ESR1	5595	MAPK3	439246	Naringenin
2099	ESR1	5594	MAPK1	439246	Naringenin
2099	ESR1	5566	PRKACA	439246	Naringenin
2099	ESR1	9971	NR1H4	439246	Naringenin
2100	ESR2	6720	SREBF1	439246	Naringenin
2100	ESR2	1374	CPT1A	439246	Naringenin
2100	ESR2	5594	MAPK1	439246	Naringenin
240	ALOX5	5594	MAPK1	440735	Eriodictyol
240	ALOX5	5566	PRKACA	440735	Eriodictyol
367	AR	5594	MAPK1	440735	Eriodictyol
367	AR	5578	PRKCA	440735	Eriodictyol
367	AR	5580	PRKCD	440735	Eriodictyol
367	AR	5595	MAPK3	440735	Eriodictyol
367	AR	23411	SIRT1	440735	Eriodictyol
367	AR	5728	PTEN	440735	Eriodictyol
367	AR	196	AHR	440735	Eriodictyol
367	AR	6720	SREBF1	440735	Eriodictyol
768	CA9	5566	PRKACA	440735	Eriodictyol
1576	CYP3A4	5566	PRKACA	440735	Eriodictyol
1576	CYP3A4	5578	PRKCA	440735	Eriodictyol
2099	ESR1	196	AHR	440735	Eriodictyol
2099	ESR1	6647	SOD1	440735	Eriodictyol
2099	ESR1	847	CAT	440735	Eriodictyol
2099	ESR1	5962	RDX	440735	Eriodictyol
2099	ESR1	7494	XBP1	440735	Eriodictyol
2099	ESR1	6720	SREBF1	440735	Eriodictyol
2099	ESR1	5728	PTEN	440735	Eriodictyol
2099	ESR1	23411	SIRT1	440735	Eriodictyol
2099	ESR1	5595	MAPK3	440735	Eriodictyol
2099	ESR1	5594	MAPK1	440735	Eriodictyol
2099	ESR1	5566	PRKACA	440735	Eriodictyol
2099	ESR1	9971	NR1H4	440735	Eriodictyol
2100	ESR2	6720	SREBF1	440735	Eriodictyol
2100	ESR2	1374	CPT1A	440735	Eriodictyol
2100	ESR2	5594	MAPK1	440735	Eriodictyol
3292	HSD17B1	5728	PTEN	440735	Eriodictyol
4985	OPRD1	5578	PRKCA	440735	Eriodictyol
4985	OPRD1	5580	PRKCD	440735	Eriodictyol
4985	OPRD1	5581	PRKCE	440735	Eriodictyol
5468	PPARG	5578	PRKCA	440735	Eriodictyol
5468	PPARG	5562	PRKAA1	440735	Eriodictyol
5468	PPARG	4780	NFE2L2	440735	Eriodictyol
5468	PPARG	5594	MAPK1	440735	Eriodictyol
5770	PTPN1	5594	MAPK1	440735	Eriodictyol
5770	PTPN1	3717	JAK2	440735	Eriodictyol
5770	PTPN1	5578	PRKCA	440735	Eriodictyol
2100	ESR2	6720	SREBF1	441773	Peonidin
2100	ESR2	1374	CPT1A	441773	Peonidin
2100	ESR2	5594	MAPK1	441773	Peonidin
5770	PTPN1	5594	MAPK1	441773	Peonidin
5770	PTPN1	3717	JAK2	441773	Peonidin
5770	PTPN1	5578	PRKCA	441773	Peonidin
1636	ACE	1636	ACE	470791	Naringin 4'-O-glucoside
240	ALOX5	5594	MAPK1	470791	Naringin 4'-O-glucoside
240	ALOX5	5566	PRKACA	470791	Naringin 4'-O-glucoside
367	AR	5594	MAPK1	470791	Naringin 4'-O-glucoside
367	AR	5578	PRKCA	470791	Naringin 4'-O-glucoside
367	AR	5580	PRKCD	470791	Naringin 4'-O-glucoside
367	AR	5595	MAPK3	470791	Naringin 4'-O-glucoside
367	AR	23411	SIRT1	470791	Naringin 4'-O-glucoside
367	AR	5728	PTEN	470791	Naringin 4'-O-glucoside
367	AR	196	AHR	470791	Naringin 4'-O-glucoside
367	AR	6720	SREBF1	470791	Naringin 4'-O-glucoside
1576	CYP3A4	5566	PRKACA	470791	Naringin 4'-O-glucoside
1576	CYP3A4	5578	PRKCA	470791	Naringin 4'-O-glucoside
3292	HSD17B1	5728	PTEN	470791	Naringin 4'-O-glucoside
2908	NR3C1	5566	PRKACA	470791	Naringin 4'-O-glucoside
2908	NR3C1	5595	MAPK3	470791	Naringin 4'-O-glucoside
2908	NR3C1	5594	MAPK1	470791	Naringin 4'-O-glucoside
4985	OPRD1	5578	PRKCA	470791	Naringin 4'-O-glucoside
4985	OPRD1	5580	PRKCD	470791	Naringin 4'-O-glucoside
4985	OPRD1	5581	PRKCE	470791	Naringin 4'-O-glucoside
8654	PDE5A	5566	PRKACA	470791	Naringin 4'-O-glucoside
5578	PRKCA	5578	PRKCA	470791	Naringin 4'-O-glucoside
5578	PRKCA	5465	PPARA	470791	Naringin 4'-O-glucoside
5578	PRKCA	196	AHR	470791	Naringin 4'-O-glucoside
5578	PRKCA	2950	GSTP1	470791	Naringin 4'-O-glucoside
5578	PRKCA	9971	NR1H4	470791	Naringin 4'-O-glucoside
5578	PRKCA	5581	PRKCE	470791	Naringin 4'-O-glucoside
5578	PRKCA	355	FAS	470791	Naringin 4'-O-glucoside
5578	PRKCA	4780	NFE2L2	470791	Naringin 4'-O-glucoside
5580	PRKCD	5580	PRKCD	470791	Naringin 4'-O-glucoside
5580	PRKCD	5465	PPARA	470791	Naringin 4'-O-glucoside
5580	PRKCD	847	CAT	470791	Naringin 4'-O-glucoside
5580	PRKCD	4780	NFE2L2	470791	Naringin 4'-O-glucoside
5580	PRKCD	57761	TRIB3	470791	Naringin 4'-O-glucoside
5580	PRKCD	5595	MAPK3	470791	Naringin 4'-O-glucoside
5580	PRKCD	5594	MAPK1	470791	Naringin 4'-O-glucoside
5743	PTGS2	5595	MAPK3	470791	Naringin 4'-O-glucoside
5770	PTPN1	5594	MAPK1	470791	Naringin 4'-O-glucoside
5770	PTPN1	3717	JAK2	470791	Naringin 4'-O-glucoside
5770	PTPN1	5578	PRKCA	470791	Naringin 4'-O-glucoside
240	ALOX5	5594	MAPK1	509245	8-Prenylnaringenin
240	ALOX5	5566	PRKACA	509245	8-Prenylnaringenin
367	AR	5594	MAPK1	509245	8-Prenylnaringenin
367	AR	5578	PRKCA	509245	8-Prenylnaringenin
367	AR	5580	PRKCD	509245	8-Prenylnaringenin
367	AR	5595	MAPK3	509245	8-Prenylnaringenin
367	AR	23411	SIRT1	509245	8-Prenylnaringenin
367	AR	5728	PTEN	509245	8-Prenylnaringenin
367	AR	196	AHR	509245	8-Prenylnaringenin
367	AR	6720	SREBF1	509245	8-Prenylnaringenin
1576	CYP3A4	5566	PRKACA	509245	8-Prenylnaringenin
1576	CYP3A4	5578	PRKCA	509245	8-Prenylnaringenin
1956	EGFR	8517	IKBKG	509245	8-Prenylnaringenin
1956	EGFR	5581	PRKCE	509245	8-Prenylnaringenin
1956	EGFR	5580	PRKCD	509245	8-Prenylnaringenin
1956	EGFR	5578	PRKCA	509245	8-Prenylnaringenin
1956	EGFR	5566	PRKACA	509245	8-Prenylnaringenin
1956	EGFR	7099	TLR4	509245	8-Prenylnaringenin
1956	EGFR	5562	PRKAA1	509245	8-Prenylnaringenin
1956	EGFR	2952	GSTT1	509245	8-Prenylnaringenin
1956	EGFR	2950	GSTP1	509245	8-Prenylnaringenin
1956	EGFR	7040	TGFB1	509245	8-Prenylnaringenin
1956	EGFR	355	FAS	509245	8-Prenylnaringenin
1956	EGFR	5594	MAPK1	509245	8-Prenylnaringenin
1956	EGFR	3717	JAK2	509245	8-Prenylnaringenin
1956	EGFR	5595	MAPK3	509245	8-Prenylnaringenin
2099	ESR1	196	AHR	509245	8-Prenylnaringenin
2099	ESR1	6647	SOD1	509245	8-Prenylnaringenin
2099	ESR1	847	CAT	509245	8-Prenylnaringenin
2099	ESR1	5962	RDX	509245	8-Prenylnaringenin
2099	ESR1	7494	XBP1	509245	8-Prenylnaringenin
2099	ESR1	6720	SREBF1	509245	8-Prenylnaringenin
2099	ESR1	5728	PTEN	509245	8-Prenylnaringenin
2099	ESR1	23411	SIRT1	509245	8-Prenylnaringenin
2099	ESR1	5595	MAPK3	509245	8-Prenylnaringenin
2099	ESR1	5594	MAPK1	509245	8-Prenylnaringenin
2099	ESR1	5566	PRKACA	509245	8-Prenylnaringenin
2099	ESR1	9971	NR1H4	509245	8-Prenylnaringenin
2100	ESR2	6720	SREBF1	509245	8-Prenylnaringenin
2100	ESR2	1374	CPT1A	509245	8-Prenylnaringenin
2100	ESR2	5594	MAPK1	509245	8-Prenylnaringenin
3292	HSD17B1	5728	PTEN	509245	8-Prenylnaringenin
4170	MCL1	5562	PRKAA1	509245	8-Prenylnaringenin
4170	MCL1	5595	MAPK3	509245	8-Prenylnaringenin
4170	MCL1	5594	MAPK1	509245	8-Prenylnaringenin
4313	MMP2	3949	LDLR	509245	8-Prenylnaringenin
4313	MMP2	5578	PRKCA	509245	8-Prenylnaringenin
4313	MMP2	7040	TGFB1	509245	8-Prenylnaringenin
2908	NR3C1	5566	PRKACA	509245	8-Prenylnaringenin
2908	NR3C1	5595	MAPK3	509245	8-Prenylnaringenin
2908	NR3C1	5594	MAPK1	509245	8-Prenylnaringenin
4985	OPRD1	5578	PRKCA	509245	8-Prenylnaringenin
4985	OPRD1	5580	PRKCD	509245	8-Prenylnaringenin
4985	OPRD1	5581	PRKCE	509245	8-Prenylnaringenin
5141	PDE4A	5566	PRKACA	509245	8-Prenylnaringenin
5142	PDE4B	5566	PRKACA	509245	8-Prenylnaringenin
5142	PDE4B	5594	MAPK1	509245	8-Prenylnaringenin
8654	PDE5A	5566	PRKACA	509245	8-Prenylnaringenin
5468	PPARG	5578	PRKCA	509245	8-Prenylnaringenin
5468	PPARG	5562	PRKAA1	509245	8-Prenylnaringenin
5468	PPARG	4780	NFE2L2	509245	8-Prenylnaringenin
5468	PPARG	5594	MAPK1	509245	8-Prenylnaringenin
5578	PRKCA	5578	PRKCA	509245	8-Prenylnaringenin
5578	PRKCA	5465	PPARA	509245	8-Prenylnaringenin
5578	PRKCA	196	AHR	509245	8-Prenylnaringenin
5578	PRKCA	2950	GSTP1	509245	8-Prenylnaringenin
5578	PRKCA	9971	NR1H4	509245	8-Prenylnaringenin
5578	PRKCA	5581	PRKCE	509245	8-Prenylnaringenin
5578	PRKCA	355	FAS	509245	8-Prenylnaringenin
5578	PRKCA	4780	NFE2L2	509245	8-Prenylnaringenin
5770	PTPN1	5594	MAPK1	509245	8-Prenylnaringenin
5770	PTPN1	3717	JAK2	509245	8-Prenylnaringenin
5770	PTPN1	5578	PRKCA	509245	8-Prenylnaringenin
240	ALOX5	5594	MAPK1	513197	Isoxanthohumol
240	ALOX5	5566	PRKACA	513197	Isoxanthohumol
367	AR	5594	MAPK1	513197	Isoxanthohumol
367	AR	5578	PRKCA	513197	Isoxanthohumol
367	AR	5580	PRKCD	513197	Isoxanthohumol
367	AR	5595	MAPK3	513197	Isoxanthohumol
367	AR	23411	SIRT1	513197	Isoxanthohumol
367	AR	5728	PTEN	513197	Isoxanthohumol
367	AR	196	AHR	513197	Isoxanthohumol
367	AR	6720	SREBF1	513197	Isoxanthohumol
1576	CYP3A4	5566	PRKACA	513197	Isoxanthohumol
1576	CYP3A4	5578	PRKCA	513197	Isoxanthohumol
1956	EGFR	8517	IKBKG	513197	Isoxanthohumol
1956	EGFR	5581	PRKCE	513197	Isoxanthohumol
1956	EGFR	5580	PRKCD	513197	Isoxanthohumol
1956	EGFR	5578	PRKCA	513197	Isoxanthohumol
1956	EGFR	5566	PRKACA	513197	Isoxanthohumol
1956	EGFR	7099	TLR4	513197	Isoxanthohumol
1956	EGFR	5562	PRKAA1	513197	Isoxanthohumol
1956	EGFR	2952	GSTT1	513197	Isoxanthohumol
1956	EGFR	2950	GSTP1	513197	Isoxanthohumol
1956	EGFR	7040	TGFB1	513197	Isoxanthohumol
1956	EGFR	355	FAS	513197	Isoxanthohumol
1956	EGFR	5594	MAPK1	513197	Isoxanthohumol
1956	EGFR	3717	JAK2	513197	Isoxanthohumol
1956	EGFR	5595	MAPK3	513197	Isoxanthohumol
2099	ESR1	196	AHR	513197	Isoxanthohumol
2099	ESR1	6647	SOD1	513197	Isoxanthohumol
2099	ESR1	847	CAT	513197	Isoxanthohumol
2099	ESR1	5962	RDX	513197	Isoxanthohumol
2099	ESR1	7494	XBP1	513197	Isoxanthohumol
2099	ESR1	6720	SREBF1	513197	Isoxanthohumol
2099	ESR1	5728	PTEN	513197	Isoxanthohumol
2099	ESR1	23411	SIRT1	513197	Isoxanthohumol
2099	ESR1	5595	MAPK3	513197	Isoxanthohumol
2099	ESR1	5594	MAPK1	513197	Isoxanthohumol
2099	ESR1	5566	PRKACA	513197	Isoxanthohumol
2099	ESR1	9971	NR1H4	513197	Isoxanthohumol
2100	ESR2	6720	SREBF1	513197	Isoxanthohumol
2100	ESR2	1374	CPT1A	513197	Isoxanthohumol
2100	ESR2	5594	MAPK1	513197	Isoxanthohumol
3269	HRH1	5566	PRKACA	513197	Isoxanthohumol
3269	HRH1	5578	PRKCA	513197	Isoxanthohumol
3292	HSD17B1	5728	PTEN	513197	Isoxanthohumol
4170	MCL1	5562	PRKAA1	513197	Isoxanthohumol
4170	MCL1	5595	MAPK3	513197	Isoxanthohumol
4170	MCL1	5594	MAPK1	513197	Isoxanthohumol
4313	MMP2	3949	LDLR	513197	Isoxanthohumol
4313	MMP2	5578	PRKCA	513197	Isoxanthohumol
4313	MMP2	7040	TGFB1	513197	Isoxanthohumol
2908	NR3C1	5566	PRKACA	513197	Isoxanthohumol
2908	NR3C1	5595	MAPK3	513197	Isoxanthohumol
2908	NR3C1	5594	MAPK1	513197	Isoxanthohumol
4985	OPRD1	5578	PRKCA	513197	Isoxanthohumol
4985	OPRD1	5580	PRKCD	513197	Isoxanthohumol
4985	OPRD1	5581	PRKCE	513197	Isoxanthohumol
5141	PDE4A	5566	PRKACA	513197	Isoxanthohumol
5142	PDE4B	5566	PRKACA	513197	Isoxanthohumol
5142	PDE4B	5594	MAPK1	513197	Isoxanthohumol
8654	PDE5A	5566	PRKACA	513197	Isoxanthohumol
5468	PPARG	5578	PRKCA	513197	Isoxanthohumol
5468	PPARG	5562	PRKAA1	513197	Isoxanthohumol
5468	PPARG	4780	NFE2L2	513197	Isoxanthohumol
5468	PPARG	5594	MAPK1	513197	Isoxanthohumol
5578	PRKCA	5578	PRKCA	513197	Isoxanthohumol
5578	PRKCA	5465	PPARA	513197	Isoxanthohumol
5578	PRKCA	196	AHR	513197	Isoxanthohumol
5578	PRKCA	2950	GSTP1	513197	Isoxanthohumol
5578	PRKCA	9971	NR1H4	513197	Isoxanthohumol
5578	PRKCA	5581	PRKCE	513197	Isoxanthohumol
5578	PRKCA	355	FAS	513197	Isoxanthohumol
5578	PRKCA	4780	NFE2L2	513197	Isoxanthohumol
5770	PTPN1	5594	MAPK1	513197	Isoxanthohumol
5770	PTPN1	3717	JAK2	513197	Isoxanthohumol
5770	PTPN1	5578	PRKCA	513197	Isoxanthohumol
240	ALOX5	5594	MAPK1	622948	Apigenin 7-d-glucoside
240	ALOX5	5566	PRKACA	622948	Apigenin 7-d-glucoside
367	AR	5594	MAPK1	622948	Apigenin 7-d-glucoside
367	AR	5578	PRKCA	622948	Apigenin 7-d-glucoside
367	AR	5580	PRKCD	622948	Apigenin 7-d-glucoside
367	AR	5595	MAPK3	622948	Apigenin 7-d-glucoside
367	AR	23411	SIRT1	622948	Apigenin 7-d-glucoside
367	AR	5728	PTEN	622948	Apigenin 7-d-glucoside
367	AR	196	AHR	622948	Apigenin 7-d-glucoside
367	AR	6720	SREBF1	622948	Apigenin 7-d-glucoside
1576	CYP3A4	5566	PRKACA	622948	Apigenin 7-d-glucoside
1576	CYP3A4	5578	PRKCA	622948	Apigenin 7-d-glucoside
2908	NR3C1	5566	PRKACA	622948	Apigenin 7-d-glucoside
2908	NR3C1	5595	MAPK3	622948	Apigenin 7-d-glucoside
2908	NR3C1	5594	MAPK1	622948	Apigenin 7-d-glucoside
8654	PDE5A	5566	PRKACA	622948	Apigenin 7-d-glucoside
5578	PRKCA	5578	PRKCA	622948	Apigenin 7-d-glucoside
5578	PRKCA	5465	PPARA	622948	Apigenin 7-d-glucoside
5578	PRKCA	196	AHR	622948	Apigenin 7-d-glucoside
5578	PRKCA	2950	GSTP1	622948	Apigenin 7-d-glucoside
5578	PRKCA	9971	NR1H4	622948	Apigenin 7-d-glucoside
5578	PRKCA	5581	PRKCE	622948	Apigenin 7-d-glucoside
5578	PRKCA	355	FAS	622948	Apigenin 7-d-glucoside
5578	PRKCA	4780	NFE2L2	622948	Apigenin 7-d-glucoside
5743	PTGS2	5595	MAPK3	622948	Apigenin 7-d-glucoside
5770	PTPN1	5594	MAPK1	622948	Apigenin 7-d-glucoside
5770	PTPN1	3717	JAK2	622948	Apigenin 7-d-glucoside
5770	PTPN1	5578	PRKCA	622948	Apigenin 7-d-glucoside
240	ALOX5	5594	MAPK1	639665	Xanthohumol
240	ALOX5	5566	PRKACA	639665	Xanthohumol
1576	CYP3A4	5566	PRKACA	639665	Xanthohumol
1576	CYP3A4	5578	PRKCA	639665	Xanthohumol
1956	EGFR	8517	IKBKG	639665	Xanthohumol
1956	EGFR	5581	PRKCE	639665	Xanthohumol
1956	EGFR	5580	PRKCD	639665	Xanthohumol
1956	EGFR	5578	PRKCA	639665	Xanthohumol
1956	EGFR	5566	PRKACA	639665	Xanthohumol
1956	EGFR	7099	TLR4	639665	Xanthohumol
1956	EGFR	5562	PRKAA1	639665	Xanthohumol
1956	EGFR	2952	GSTT1	639665	Xanthohumol
1956	EGFR	2950	GSTP1	639665	Xanthohumol
1956	EGFR	7040	TGFB1	639665	Xanthohumol
1956	EGFR	355	FAS	639665	Xanthohumol
1956	EGFR	5594	MAPK1	639665	Xanthohumol
1956	EGFR	3717	JAK2	639665	Xanthohumol
1956	EGFR	5595	MAPK3	639665	Xanthohumol
4170	MCL1	5562	PRKAA1	639665	Xanthohumol
4170	MCL1	5595	MAPK3	639665	Xanthohumol
4170	MCL1	5594	MAPK1	639665	Xanthohumol
4313	MMP2	3949	LDLR	639665	Xanthohumol
4313	MMP2	5578	PRKCA	639665	Xanthohumol
4313	MMP2	7040	TGFB1	639665	Xanthohumol
5141	PDE4A	5566	PRKACA	639665	Xanthohumol
5142	PDE4B	5566	PRKACA	639665	Xanthohumol
5142	PDE4B	5594	MAPK1	639665	Xanthohumol
8654	PDE5A	5566	PRKACA	639665	Xanthohumol
5468	PPARG	5578	PRKCA	639665	Xanthohumol
5468	PPARG	5562	PRKAA1	639665	Xanthohumol
5468	PPARG	4780	NFE2L2	639665	Xanthohumol
5468	PPARG	5594	MAPK1	639665	Xanthohumol
5578	PRKCA	5578	PRKCA	639665	Xanthohumol
5578	PRKCA	5465	PPARA	639665	Xanthohumol
5578	PRKCA	196	AHR	639665	Xanthohumol
5578	PRKCA	2950	GSTP1	639665	Xanthohumol
5578	PRKCA	9971	NR1H4	639665	Xanthohumol
5578	PRKCA	5581	PRKCE	639665	Xanthohumol
5578	PRKCA	355	FAS	639665	Xanthohumol
5578	PRKCA	4780	NFE2L2	639665	Xanthohumol
5743	PTGS2	5595	MAPK3	639665	Xanthohumol
5770	PTPN1	5594	MAPK1	639665	Xanthohumol
5770	PTPN1	3717	JAK2	639665	Xanthohumol
5770	PTPN1	5578	PRKCA	639665	Xanthohumol
240	ALOX5	5594	MAPK1	5280343	Quercetin
240	ALOX5	5566	PRKACA	5280343	Quercetin
367	AR	5594	MAPK1	5280343	Quercetin
367	AR	5578	PRKCA	5280343	Quercetin
367	AR	5580	PRKCD	5280343	Quercetin
367	AR	5595	MAPK3	5280343	Quercetin
367	AR	23411	SIRT1	5280343	Quercetin
367	AR	5728	PTEN	5280343	Quercetin
367	AR	196	AHR	5280343	Quercetin
367	AR	6720	SREBF1	5280343	Quercetin
1021	CDK6	23411	SIRT1	5280343	Quercetin
1021	CDK6	27102	EIF2AK1	5280343	Quercetin
1576	CYP3A4	5566	PRKACA	5280343	Quercetin
1576	CYP3A4	5578	PRKCA	5280343	Quercetin
2194	FASN	8517	IKBKG	5280343	Quercetin
2194	FASN	5728	PTEN	5280343	Quercetin
2194	FASN	5595	MAPK3	5280343	Quercetin
2194	FASN	23411	SIRT1	5280343	Quercetin
3292	HSD17B1	5728	PTEN	5280343	Quercetin
5770	PTPN1	5594	MAPK1	5280343	Quercetin
5770	PTPN1	3717	JAK2	5280343	Quercetin
5770	PTPN1	5578	PRKCA	5280343	Quercetin
7150	TOP1	5578	PRKCA	5280343	Quercetin
5243	ABCB1	5578	PRKCA	5280343	Quercetin
5243	ABCB1	5566	PRKACA	5280343	Quercetin
1244	ABCC2	1244	ABCC2	5280343	Quercetin
1244	ABCC2	5962	RDX	5280343	Quercetin
60	ACTB	5580	PRKCD	5280343	Quercetin
60	ACTB	23411	SIRT1	5280343	Quercetin
60	ACTB	1636	ACE	5280343	Quercetin
196	AHR	196	AHR	5280343	Quercetin
196	AHR	5578	PRKCA	5280343	Quercetin
196	AHR	4780	NFE2L2	5280343	Quercetin
213	ALB	6647	SOD1	5280343	Quercetin
213	ALB	2494	NR5A2	5280343	Quercetin
213	ALB	2147	F2	5280343	Quercetin
1051	CEBPB	216	ALDH1A1	5280343	Quercetin
1051	CEBPB	5566	PRKACA	5280343	Quercetin
1051	CEBPB	5595	MAPK3	5280343	Quercetin
1051	CEBPB	5594	MAPK1	5280343	Quercetin
1457	CSNK2A1	23411	SIRT1	5280343	Quercetin
1457	CSNK2A1	5728	PTEN	5280343	Quercetin
1457	CSNK2A1	5594	MAPK1	5280343	Quercetin
1457	CSNK2A1	8614	STC2	5280343	Quercetin
1457	CSNK2A1	1636	ACE	5280343	Quercetin
1460	CSNK2B	23411	SIRT1	5280343	Quercetin
1460	CSNK2B	57761	TRIB3	5280343	Quercetin
2099	ESR1	196	AHR	5280343	Quercetin
2099	ESR1	6647	SOD1	5280343	Quercetin
2099	ESR1	847	CAT	5280343	Quercetin
2099	ESR1	5962	RDX	5280343	Quercetin
2099	ESR1	7494	XBP1	5280343	Quercetin
2099	ESR1	6720	SREBF1	5280343	Quercetin
2099	ESR1	5728	PTEN	5280343	Quercetin
2099	ESR1	23411	SIRT1	5280343	Quercetin
2099	ESR1	5595	MAPK3	5280343	Quercetin
2099	ESR1	5594	MAPK1	5280343	Quercetin
2099	ESR1	5566	PRKACA	5280343	Quercetin
2099	ESR1	9971	NR1H4	5280343	Quercetin
2100	ESR2	6720	SREBF1	5280343	Quercetin
2100	ESR2	1374	CPT1A	5280343	Quercetin
2100	ESR2	5594	MAPK1	5280343	Quercetin
3320	HSP90AA1	5465	PPARA	5280343	Quercetin
3320	HSP90AA1	8517	IKBKG	5280343	Quercetin
3320	HSP90AA1	23411	SIRT1	5280343	Quercetin
3320	HSP90AA1	196	AHR	5280343	Quercetin
3320	HSP90AA1	5562	PRKAA1	5280343	Quercetin
3320	HSP90AA1	5566	PRKACA	5280343	Quercetin
3320	HSP90AA1	5578	PRKCA	5280343	Quercetin
3320	HSP90AA1	3717	JAK2	5280343	Quercetin
3320	HSP90AA1	5580	PRKCD	5280343	Quercetin
3320	HSP90AA1	5581	PRKCE	5280343	Quercetin
3320	HSP90AA1	5467	PPARD	5280343	Quercetin
3320	HSP90AA1	27102	EIF2AK1	5280343	Quercetin
3320	HSP90AA1	5728	PTEN	5280343	Quercetin
3320	HSP90AA1	6720	SREBF1	5280343	Quercetin
3320	HSP90AA1	5594	MAPK1	5280343	Quercetin
3306	HSPA2	5728	PTEN	5280343	Quercetin
3306	HSPA2	5580	PRKCD	5280343	Quercetin
8856	NR1I2	5578	PRKCA	5280343	Quercetin
10856	RUVBL2	5566	PRKACA	5280343	Quercetin
10856	RUVBL2	355	FAS	5280343	Quercetin
10856	RUVBL2	6720	SREBF1	5280343	Quercetin
7317	UBA1	5728	PTEN	5280343	Quercetin
217	ALDH2	217	ALDH2	5280373	Biochanin A
217	ALDH2	216	ALDH1A1	5280373	Biochanin A
240	ALOX5	5594	MAPK1	5280373	Biochanin A
240	ALOX5	5566	PRKACA	5280373	Biochanin A
351	APP	8659	ALDH4A1	5280373	Biochanin A
351	APP	847	CAT	5280373	Biochanin A
351	APP	6648	SOD2	5280373	Biochanin A
351	APP	284217	LAMA1	5280373	Biochanin A
351	APP	57761	TRIB3	5280373	Biochanin A
351	APP	5055	SERPINB2	5280373	Biochanin A
351	APP	2938	GSTA1	5280373	Biochanin A
351	APP	7040	TGFB1	5280373	Biochanin A
351	APP	1636	ACE	5280373	Biochanin A
351	APP	217	ALDH2	5280373	Biochanin A
351	APP	5580	PRKCD	5280373	Biochanin A
351	APP	127	ADH4	5280373	Biochanin A
367	AR	5594	MAPK1	5280373	Biochanin A
367	AR	5578	PRKCA	5280373	Biochanin A
367	AR	5580	PRKCD	5280373	Biochanin A
367	AR	5595	MAPK3	5280373	Biochanin A
367	AR	23411	SIRT1	5280373	Biochanin A
367	AR	5728	PTEN	5280373	Biochanin A
367	AR	196	AHR	5280373	Biochanin A
367	AR	6720	SREBF1	5280373	Biochanin A
1021	CDK6	23411	SIRT1	5280373	Biochanin A
1021	CDK6	27102	EIF2AK1	5280373	Biochanin A
1576	CYP3A4	5566	PRKACA	5280373	Biochanin A
1576	CYP3A4	5578	PRKCA	5280373	Biochanin A
1956	EGFR	8517	IKBKG	5280373	Biochanin A
1956	EGFR	5581	PRKCE	5280373	Biochanin A
1956	EGFR	5580	PRKCD	5280373	Biochanin A
1956	EGFR	5578	PRKCA	5280373	Biochanin A
1956	EGFR	5566	PRKACA	5280373	Biochanin A
1956	EGFR	7099	TLR4	5280373	Biochanin A
1956	EGFR	5562	PRKAA1	5280373	Biochanin A
1956	EGFR	2952	GSTT1	5280373	Biochanin A
1956	EGFR	2950	GSTP1	5280373	Biochanin A
1956	EGFR	7040	TGFB1	5280373	Biochanin A
1956	EGFR	355	FAS	5280373	Biochanin A
1956	EGFR	5594	MAPK1	5280373	Biochanin A
1956	EGFR	3717	JAK2	5280373	Biochanin A
1956	EGFR	5595	MAPK3	5280373	Biochanin A
2099	ESR1	196	AHR	5280373	Biochanin A
2099	ESR1	6647	SOD1	5280373	Biochanin A
2099	ESR1	847	CAT	5280373	Biochanin A
2099	ESR1	5962	RDX	5280373	Biochanin A
2099	ESR1	7494	XBP1	5280373	Biochanin A
2099	ESR1	6720	SREBF1	5280373	Biochanin A
2099	ESR1	5728	PTEN	5280373	Biochanin A
2099	ESR1	23411	SIRT1	5280373	Biochanin A
2099	ESR1	5595	MAPK3	5280373	Biochanin A
2099	ESR1	5594	MAPK1	5280373	Biochanin A
2099	ESR1	5566	PRKACA	5280373	Biochanin A
2099	ESR1	9971	NR1H4	5280373	Biochanin A
2100	ESR2	6720	SREBF1	5280373	Biochanin A
2100	ESR2	1374	CPT1A	5280373	Biochanin A
2100	ESR2	5594	MAPK1	5280373	Biochanin A
2932	GSK3B	4780	NFE2L2	5280373	Biochanin A
2932	GSK3B	5566	PRKACA	5280373	Biochanin A
2932	GSK3B	5578	PRKCA	5280373	Biochanin A
2932	GSK3B	5580	PRKCD	5280373	Biochanin A
2932	GSK3B	5581	PRKCE	5280373	Biochanin A
2932	GSK3B	5594	MAPK1	5280373	Biochanin A
2932	GSK3B	5595	MAPK3	5280373	Biochanin A
2932	GSK3B	5562	PRKAA1	5280373	Biochanin A
2932	GSK3B	5728	PTEN	5280373	Biochanin A
2932	GSK3B	6720	SREBF1	5280373	Biochanin A
2932	GSK3B	8517	IKBKG	5280373	Biochanin A
3292	HSD17B1	5728	PTEN	5280373	Biochanin A
4170	MCL1	5562	PRKAA1	5280373	Biochanin A
4170	MCL1	5595	MAPK3	5280373	Biochanin A
4170	MCL1	5594	MAPK1	5280373	Biochanin A
1728	NQO1	1728	NQO1	5280373	Biochanin A
1728	NQO1	4780	NFE2L2	5280373	Biochanin A
5159	PDGFRB	5728	PTEN	5280373	Biochanin A
5159	PDGFRB	3717	JAK2	5280373	Biochanin A
5468	PPARG	5578	PRKCA	5280373	Biochanin A
5468	PPARG	5562	PRKAA1	5280373	Biochanin A
5468	PPARG	4780	NFE2L2	5280373	Biochanin A
5468	PPARG	5594	MAPK1	5280373	Biochanin A
5743	PTGS2	5595	MAPK3	5280373	Biochanin A
5770	PTPN1	5594	MAPK1	5280373	Biochanin A
5770	PTPN1	3717	JAK2	5280373	Biochanin A
5770	PTPN1	5578	PRKCA	5280373	Biochanin A
2101	ESRRA	5166	PDK4	5280373	Biochanin A
2101	ESRRA	5580	PRKCD	5280373	Biochanin A
2101	ESRRA	23411	SIRT1	5280373	Biochanin A
2194	FASN	8517	IKBKG	5280373	Biochanin A
2194	FASN	5728	PTEN	5280373	Biochanin A
2194	FASN	5595	MAPK3	5280373	Biochanin A
2194	FASN	23411	SIRT1	5280373	Biochanin A
240	ALOX5	5594	MAPK1	5280378	Formononetin
240	ALOX5	5566	PRKACA	5280378	Formononetin
351	APP	8659	ALDH4A1	5280378	Formononetin
351	APP	847	CAT	5280378	Formononetin
351	APP	6648	SOD2	5280378	Formononetin
351	APP	284217	LAMA1	5280378	Formononetin
351	APP	57761	TRIB3	5280378	Formononetin
351	APP	5055	SERPINB2	5280378	Formononetin
351	APP	2938	GSTA1	5280378	Formononetin
351	APP	7040	TGFB1	5280378	Formononetin
351	APP	1636	ACE	5280378	Formononetin
351	APP	217	ALDH2	5280378	Formononetin
351	APP	5580	PRKCD	5280378	Formononetin
351	APP	127	ADH4	5280378	Formononetin
367	AR	5594	MAPK1	5280378	Formononetin
367	AR	5578	PRKCA	5280378	Formononetin
367	AR	5580	PRKCD	5280378	Formononetin
367	AR	5595	MAPK3	5280378	Formononetin
367	AR	23411	SIRT1	5280378	Formononetin
367	AR	5728	PTEN	5280378	Formononetin
367	AR	196	AHR	5280378	Formononetin
367	AR	6720	SREBF1	5280378	Formononetin
1576	CYP3A4	5566	PRKACA	5280378	Formononetin
1576	CYP3A4	5578	PRKCA	5280378	Formononetin
1956	EGFR	8517	IKBKG	5280378	Formononetin
1956	EGFR	5581	PRKCE	5280378	Formononetin
1956	EGFR	5580	PRKCD	5280378	Formononetin
1956	EGFR	5578	PRKCA	5280378	Formononetin
1956	EGFR	5566	PRKACA	5280378	Formononetin
1956	EGFR	7099	TLR4	5280378	Formononetin
1956	EGFR	5562	PRKAA1	5280378	Formononetin
1956	EGFR	2952	GSTT1	5280378	Formononetin
1956	EGFR	2950	GSTP1	5280378	Formononetin
1956	EGFR	7040	TGFB1	5280378	Formononetin
1956	EGFR	355	FAS	5280378	Formononetin
1956	EGFR	5594	MAPK1	5280378	Formononetin
1956	EGFR	3717	JAK2	5280378	Formononetin
1956	EGFR	5595	MAPK3	5280378	Formononetin
2099	ESR1	196	AHR	5280378	Formononetin
2099	ESR1	6647	SOD1	5280378	Formononetin
2099	ESR1	847	CAT	5280378	Formononetin
2099	ESR1	5962	RDX	5280378	Formononetin
2099	ESR1	7494	XBP1	5280378	Formononetin
2099	ESR1	6720	SREBF1	5280378	Formononetin
2099	ESR1	5728	PTEN	5280378	Formononetin
2099	ESR1	23411	SIRT1	5280378	Formononetin
2099	ESR1	5595	MAPK3	5280378	Formononetin
2099	ESR1	5594	MAPK1	5280378	Formononetin
2099	ESR1	5566	PRKACA	5280378	Formononetin
2099	ESR1	9971	NR1H4	5280378	Formononetin
2100	ESR2	6720	SREBF1	5280378	Formononetin
2100	ESR2	1374	CPT1A	5280378	Formononetin
2100	ESR2	5594	MAPK1	5280378	Formononetin
2554	GABRA1	5580	PRKCD	5280378	Formononetin
3292	HSD17B1	5728	PTEN	5280378	Formononetin
4048	LTA4H	23411	SIRT1	5280378	Formononetin
1728	NQO1	1728	NQO1	5280378	Formononetin
1728	NQO1	4780	NFE2L2	5280378	Formononetin
5159	PDGFRB	5728	PTEN	5280378	Formononetin
5159	PDGFRB	3717	JAK2	5280378	Formononetin
5468	PPARG	5578	PRKCA	5280378	Formononetin
5468	PPARG	5562	PRKAA1	5280378	Formononetin
5468	PPARG	4780	NFE2L2	5280378	Formononetin
5468	PPARG	5594	MAPK1	5280378	Formononetin
5743	PTGS2	5595	MAPK3	5280378	Formononetin
240	ALOX5	5594	MAPK1	5280417	3,7-Dimethylquercetin
240	ALOX5	5566	PRKACA	5280417	3,7-Dimethylquercetin
367	AR	5594	MAPK1	5280417	3,7-Dimethylquercetin
367	AR	5578	PRKCA	5280417	3,7-Dimethylquercetin
367	AR	5580	PRKCD	5280417	3,7-Dimethylquercetin
367	AR	5595	MAPK3	5280417	3,7-Dimethylquercetin
367	AR	23411	SIRT1	5280417	3,7-Dimethylquercetin
367	AR	5728	PTEN	5280417	3,7-Dimethylquercetin
367	AR	196	AHR	5280417	3,7-Dimethylquercetin
367	AR	6720	SREBF1	5280417	3,7-Dimethylquercetin
1576	CYP3A4	5566	PRKACA	5280417	3,7-Dimethylquercetin
1576	CYP3A4	5578	PRKCA	5280417	3,7-Dimethylquercetin
1956	EGFR	8517	IKBKG	5280417	3,7-Dimethylquercetin
1956	EGFR	5581	PRKCE	5280417	3,7-Dimethylquercetin
1956	EGFR	5580	PRKCD	5280417	3,7-Dimethylquercetin
1956	EGFR	5578	PRKCA	5280417	3,7-Dimethylquercetin
1956	EGFR	5566	PRKACA	5280417	3,7-Dimethylquercetin
1956	EGFR	7099	TLR4	5280417	3,7-Dimethylquercetin
1956	EGFR	5562	PRKAA1	5280417	3,7-Dimethylquercetin
1956	EGFR	2952	GSTT1	5280417	3,7-Dimethylquercetin
1956	EGFR	2950	GSTP1	5280417	3,7-Dimethylquercetin
1956	EGFR	7040	TGFB1	5280417	3,7-Dimethylquercetin
1956	EGFR	355	FAS	5280417	3,7-Dimethylquercetin
1956	EGFR	5594	MAPK1	5280417	3,7-Dimethylquercetin
1956	EGFR	3717	JAK2	5280417	3,7-Dimethylquercetin
1956	EGFR	5595	MAPK3	5280417	3,7-Dimethylquercetin
2100	ESR2	6720	SREBF1	5280417	3,7-Dimethylquercetin
2100	ESR2	1374	CPT1A	5280417	3,7-Dimethylquercetin
2100	ESR2	5594	MAPK1	5280417	3,7-Dimethylquercetin
5141	PDE4A	5566	PRKACA	5280417	3,7-Dimethylquercetin
5142	PDE4B	5566	PRKACA	5280417	3,7-Dimethylquercetin
5142	PDE4B	5594	MAPK1	5280417	3,7-Dimethylquercetin
8654	PDE5A	5566	PRKACA	5280417	3,7-Dimethylquercetin
5159	PDGFRB	5728	PTEN	5280417	3,7-Dimethylquercetin
5159	PDGFRB	3717	JAK2	5280417	3,7-Dimethylquercetin
5468	PPARG	5578	PRKCA	5280417	3,7-Dimethylquercetin
5468	PPARG	5562	PRKAA1	5280417	3,7-Dimethylquercetin
5468	PPARG	4780	NFE2L2	5280417	3,7-Dimethylquercetin
5468	PPARG	5594	MAPK1	5280417	3,7-Dimethylquercetin
5770	PTPN1	5594	MAPK1	5280417	3,7-Dimethylquercetin
5770	PTPN1	3717	JAK2	5280417	3,7-Dimethylquercetin
5770	PTPN1	5578	PRKCA	5280417	3,7-Dimethylquercetin
240	ALOX5	5594	MAPK1	5280443	Apigenin
240	ALOX5	5566	PRKACA	5280443	Apigenin
351	APP	8659	ALDH4A1	5280443	Apigenin
351	APP	847	CAT	5280443	Apigenin
351	APP	6648	SOD2	5280443	Apigenin
351	APP	284217	LAMA1	5280443	Apigenin
351	APP	57761	TRIB3	5280443	Apigenin
351	APP	5055	SERPINB2	5280443	Apigenin
351	APP	2938	GSTA1	5280443	Apigenin
351	APP	7040	TGFB1	5280443	Apigenin
351	APP	1636	ACE	5280443	Apigenin
351	APP	217	ALDH2	5280443	Apigenin
351	APP	5580	PRKCD	5280443	Apigenin
351	APP	127	ADH4	5280443	Apigenin
768	CA9	5566	PRKACA	5280443	Apigenin
1576	CYP3A4	5566	PRKACA	5280443	Apigenin
1576	CYP3A4	5578	PRKCA	5280443	Apigenin
1956	EGFR	8517	IKBKG	5280443	Apigenin
1956	EGFR	5581	PRKCE	5280443	Apigenin
1956	EGFR	5580	PRKCD	5280443	Apigenin
1956	EGFR	5578	PRKCA	5280443	Apigenin
1956	EGFR	5566	PRKACA	5280443	Apigenin
1956	EGFR	7099	TLR4	5280443	Apigenin
1956	EGFR	5562	PRKAA1	5280443	Apigenin
1956	EGFR	2952	GSTT1	5280443	Apigenin
1956	EGFR	2950	GSTP1	5280443	Apigenin
1956	EGFR	7040	TGFB1	5280443	Apigenin
1956	EGFR	355	FAS	5280443	Apigenin
1956	EGFR	5594	MAPK1	5280443	Apigenin
1956	EGFR	3717	JAK2	5280443	Apigenin
1956	EGFR	5595	MAPK3	5280443	Apigenin
2099	ESR1	196	AHR	5280443	Apigenin
2099	ESR1	6647	SOD1	5280443	Apigenin
2099	ESR1	847	CAT	5280443	Apigenin
2099	ESR1	5962	RDX	5280443	Apigenin
2099	ESR1	7494	XBP1	5280443	Apigenin
2099	ESR1	6720	SREBF1	5280443	Apigenin
2099	ESR1	5728	PTEN	5280443	Apigenin
2099	ESR1	23411	SIRT1	5280443	Apigenin
2099	ESR1	5595	MAPK3	5280443	Apigenin
2099	ESR1	5594	MAPK1	5280443	Apigenin
2099	ESR1	5566	PRKACA	5280443	Apigenin
2099	ESR1	9971	NR1H4	5280443	Apigenin
2100	ESR2	6720	SREBF1	5280443	Apigenin
2100	ESR2	1374	CPT1A	5280443	Apigenin
2100	ESR2	5594	MAPK1	5280443	Apigenin
2194	FASN	8517	IKBKG	5280443	Apigenin
2194	FASN	5728	PTEN	5280443	Apigenin
2194	FASN	5595	MAPK3	5280443	Apigenin
2194	FASN	23411	SIRT1	5280443	Apigenin
1728	NQO1	1728	NQO1	5280443	Apigenin
1728	NQO1	4780	NFE2L2	5280443	Apigenin
5159	PDGFRB	5728	PTEN	5280443	Apigenin
5159	PDGFRB	3717	JAK2	5280443	Apigenin
5468	PPARG	5578	PRKCA	5280443	Apigenin
5468	PPARG	5562	PRKAA1	5280443	Apigenin
5468	PPARG	4780	NFE2L2	5280443	Apigenin
5468	PPARG	5594	MAPK1	5280443	Apigenin
5743	PTGS2	5595	MAPK3	5280443	Apigenin
5770	PTPN1	5594	MAPK1	5280443	Apigenin
5770	PTPN1	3717	JAK2	5280443	Apigenin
5770	PTPN1	5578	PRKCA	5280443	Apigenin
367	AR	5594	MAPK1	5280443	Apigenin
367	AR	5578	PRKCA	5280443	Apigenin
367	AR	5580	PRKCD	5280443	Apigenin
367	AR	5595	MAPK3	5280443	Apigenin
367	AR	23411	SIRT1	5280443	Apigenin
367	AR	5728	PTEN	5280443	Apigenin
367	AR	196	AHR	5280443	Apigenin
367	AR	6720	SREBF1	5280443	Apigenin
1021	CDK6	23411	SIRT1	5280443	Apigenin
1021	CDK6	27102	EIF2AK1	5280443	Apigenin
1457	CSNK2A1	23411	SIRT1	5280443	Apigenin
1457	CSNK2A1	5728	PTEN	5280443	Apigenin
1457	CSNK2A1	5594	MAPK1	5280443	Apigenin
1457	CSNK2A1	8614	STC2	5280443	Apigenin
1457	CSNK2A1	1636	ACE	5280443	Apigenin
3292	HSD17B1	5728	PTEN	5280443	Apigenin
240	ALOX5	5594	MAPK1	5280445	Luteolin
240	ALOX5	5566	PRKACA	5280445	Luteolin
367	AR	5594	MAPK1	5280445	Luteolin
367	AR	5578	PRKCA	5280445	Luteolin
367	AR	5580	PRKCD	5280445	Luteolin
367	AR	5595	MAPK3	5280445	Luteolin
367	AR	23411	SIRT1	5280445	Luteolin
367	AR	5728	PTEN	5280445	Luteolin
367	AR	196	AHR	5280445	Luteolin
367	AR	6720	SREBF1	5280445	Luteolin
1021	CDK6	23411	SIRT1	5280445	Luteolin
1021	CDK6	27102	EIF2AK1	5280445	Luteolin
1457	CSNK2A1	23411	SIRT1	5280445	Luteolin
1457	CSNK2A1	5728	PTEN	5280445	Luteolin
1457	CSNK2A1	5594	MAPK1	5280445	Luteolin
1457	CSNK2A1	8614	STC2	5280445	Luteolin
1457	CSNK2A1	1636	ACE	5280445	Luteolin
1576	CYP3A4	5566	PRKACA	5280445	Luteolin
1576	CYP3A4	5578	PRKCA	5280445	Luteolin
1956	EGFR	8517	IKBKG	5280445	Luteolin
1956	EGFR	5581	PRKCE	5280445	Luteolin
1956	EGFR	5580	PRKCD	5280445	Luteolin
1956	EGFR	5578	PRKCA	5280445	Luteolin
1956	EGFR	5566	PRKACA	5280445	Luteolin
1956	EGFR	7099	TLR4	5280445	Luteolin
1956	EGFR	5562	PRKAA1	5280445	Luteolin
1956	EGFR	2952	GSTT1	5280445	Luteolin
1956	EGFR	2950	GSTP1	5280445	Luteolin
1956	EGFR	7040	TGFB1	5280445	Luteolin
1956	EGFR	355	FAS	5280445	Luteolin
1956	EGFR	5594	MAPK1	5280445	Luteolin
1956	EGFR	3717	JAK2	5280445	Luteolin
1956	EGFR	5595	MAPK3	5280445	Luteolin
2099	ESR1	196	AHR	5280445	Luteolin
2099	ESR1	6647	SOD1	5280445	Luteolin
2099	ESR1	847	CAT	5280445	Luteolin
2099	ESR1	5962	RDX	5280445	Luteolin
2099	ESR1	7494	XBP1	5280445	Luteolin
2099	ESR1	6720	SREBF1	5280445	Luteolin
2099	ESR1	5728	PTEN	5280445	Luteolin
2099	ESR1	23411	SIRT1	5280445	Luteolin
2099	ESR1	5595	MAPK3	5280445	Luteolin
2099	ESR1	5594	MAPK1	5280445	Luteolin
2099	ESR1	5566	PRKACA	5280445	Luteolin
2099	ESR1	9971	NR1H4	5280445	Luteolin
2100	ESR2	6720	SREBF1	5280445	Luteolin
2100	ESR2	1374	CPT1A	5280445	Luteolin
2100	ESR2	5594	MAPK1	5280445	Luteolin
2194	FASN	8517	IKBKG	5280445	Luteolin
2194	FASN	5728	PTEN	5280445	Luteolin
2194	FASN	5595	MAPK3	5280445	Luteolin
2194	FASN	23411	SIRT1	5280445	Luteolin
2932	GSK3B	4780	NFE2L2	5280445	Luteolin
2932	GSK3B	5566	PRKACA	5280445	Luteolin
2932	GSK3B	5578	PRKCA	5280445	Luteolin
2932	GSK3B	5580	PRKCD	5280445	Luteolin
2932	GSK3B	5581	PRKCE	5280445	Luteolin
2932	GSK3B	5594	MAPK1	5280445	Luteolin
2932	GSK3B	5595	MAPK3	5280445	Luteolin
2932	GSK3B	5562	PRKAA1	5280445	Luteolin
2932	GSK3B	5728	PTEN	5280445	Luteolin
2932	GSK3B	6720	SREBF1	5280445	Luteolin
2932	GSK3B	8517	IKBKG	5280445	Luteolin
3292	HSD17B1	5728	PTEN	5280445	Luteolin
5468	PPARG	5578	PRKCA	5280445	Luteolin
5468	PPARG	5562	PRKAA1	5280445	Luteolin
5468	PPARG	4780	NFE2L2	5280445	Luteolin
5468	PPARG	5594	MAPK1	5280445	Luteolin
5743	PTGS2	5595	MAPK3	5280445	Luteolin
5770	PTPN1	5594	MAPK1	5280445	Luteolin
5770	PTPN1	3717	JAK2	5280445	Luteolin
5770	PTPN1	5578	PRKCA	5280445	Luteolin
7150	TOP1	5578	PRKCA	5280445	Luteolin
1021	CDK6	23411	SIRT1	5280863	Kaempferol
1021	CDK6	27102	EIF2AK1	5280863	Kaempferol
1457	CSNK2A1	23411	SIRT1	5280863	Kaempferol
1457	CSNK2A1	5728	PTEN	5280863	Kaempferol
1457	CSNK2A1	5594	MAPK1	5280863	Kaempferol
1457	CSNK2A1	8614	STC2	5280863	Kaempferol
1457	CSNK2A1	1636	ACE	5280863	Kaempferol
1576	CYP3A4	5566	PRKACA	5280863	Kaempferol
1576	CYP3A4	5578	PRKCA	5280863	Kaempferol
1956	EGFR	8517	IKBKG	5280863	Kaempferol
1956	EGFR	5581	PRKCE	5280863	Kaempferol
1956	EGFR	5580	PRKCD	5280863	Kaempferol
1956	EGFR	5578	PRKCA	5280863	Kaempferol
1956	EGFR	5566	PRKACA	5280863	Kaempferol
1956	EGFR	7099	TLR4	5280863	Kaempferol
1956	EGFR	5562	PRKAA1	5280863	Kaempferol
1956	EGFR	2952	GSTT1	5280863	Kaempferol
1956	EGFR	2950	GSTP1	5280863	Kaempferol
1956	EGFR	7040	TGFB1	5280863	Kaempferol
1956	EGFR	355	FAS	5280863	Kaempferol
1956	EGFR	5594	MAPK1	5280863	Kaempferol
1956	EGFR	3717	JAK2	5280863	Kaempferol
1956	EGFR	5595	MAPK3	5280863	Kaempferol
2099	ESR1	196	AHR	5280863	Kaempferol
2099	ESR1	6647	SOD1	5280863	Kaempferol
2099	ESR1	847	CAT	5280863	Kaempferol
2099	ESR1	5962	RDX	5280863	Kaempferol
2099	ESR1	7494	XBP1	5280863	Kaempferol
2099	ESR1	6720	SREBF1	5280863	Kaempferol
2099	ESR1	5728	PTEN	5280863	Kaempferol
2099	ESR1	23411	SIRT1	5280863	Kaempferol
2099	ESR1	5595	MAPK3	5280863	Kaempferol
2099	ESR1	5594	MAPK1	5280863	Kaempferol
2099	ESR1	5566	PRKACA	5280863	Kaempferol
2099	ESR1	9971	NR1H4	5280863	Kaempferol
2100	ESR2	6720	SREBF1	5280863	Kaempferol
2100	ESR2	1374	CPT1A	5280863	Kaempferol
2100	ESR2	5594	MAPK1	5280863	Kaempferol
2194	FASN	8517	IKBKG	5280863	Kaempferol
2194	FASN	5728	PTEN	5280863	Kaempferol
2194	FASN	5595	MAPK3	5280863	Kaempferol
2194	FASN	23411	SIRT1	5280863	Kaempferol
2932	GSK3B	4780	NFE2L2	5280863	Kaempferol
2932	GSK3B	5566	PRKACA	5280863	Kaempferol
2932	GSK3B	5578	PRKCA	5280863	Kaempferol
2932	GSK3B	5580	PRKCD	5280863	Kaempferol
2932	GSK3B	5581	PRKCE	5280863	Kaempferol
2932	GSK3B	5594	MAPK1	5280863	Kaempferol
2932	GSK3B	5595	MAPK3	5280863	Kaempferol
2932	GSK3B	5562	PRKAA1	5280863	Kaempferol
2932	GSK3B	5728	PTEN	5280863	Kaempferol
2932	GSK3B	6720	SREBF1	5280863	Kaempferol
2932	GSK3B	8517	IKBKG	5280863	Kaempferol
5468	PPARG	5578	PRKCA	5280863	Kaempferol
5468	PPARG	5562	PRKAA1	5280863	Kaempferol
5468	PPARG	4780	NFE2L2	5280863	Kaempferol
5468	PPARG	5594	MAPK1	5280863	Kaempferol
5743	PTGS2	5595	MAPK3	5280863	Kaempferol
5770	PTPN1	5594	MAPK1	5280863	Kaempferol
5770	PTPN1	3717	JAK2	5280863	Kaempferol
5770	PTPN1	5578	PRKCA	5280863	Kaempferol
240	ALOX5	5594	MAPK1	5280863	Kaempferol
240	ALOX5	5566	PRKACA	5280863	Kaempferol
367	AR	5594	MAPK1	5280863	Kaempferol
367	AR	5578	PRKCA	5280863	Kaempferol
367	AR	5580	PRKCD	5280863	Kaempferol
367	AR	5595	MAPK3	5280863	Kaempferol
367	AR	23411	SIRT1	5280863	Kaempferol
367	AR	5728	PTEN	5280863	Kaempferol
367	AR	196	AHR	5280863	Kaempferol
367	AR	6720	SREBF1	5280863	Kaempferol
2739	GLO1	8517	IKBKG	5280863	Kaempferol
3292	HSD17B1	5728	PTEN	5280863	Kaempferol
240	ALOX5	5594	MAPK1	5280961	Genistein
240	ALOX5	5566	PRKACA	5280961	Genistein
351	APP	8659	ALDH4A1	5280961	Genistein
351	APP	847	CAT	5280961	Genistein
351	APP	6648	SOD2	5280961	Genistein
351	APP	284217	LAMA1	5280961	Genistein
351	APP	57761	TRIB3	5280961	Genistein
351	APP	5055	SERPINB2	5280961	Genistein
351	APP	2938	GSTA1	5280961	Genistein
351	APP	7040	TGFB1	5280961	Genistein
351	APP	1636	ACE	5280961	Genistein
351	APP	217	ALDH2	5280961	Genistein
351	APP	5580	PRKCD	5280961	Genistein
351	APP	127	ADH4	5280961	Genistein
367	AR	5594	MAPK1	5280961	Genistein
367	AR	5578	PRKCA	5280961	Genistein
367	AR	5580	PRKCD	5280961	Genistein
367	AR	5595	MAPK3	5280961	Genistein
367	AR	23411	SIRT1	5280961	Genistein
367	AR	5728	PTEN	5280961	Genistein
367	AR	196	AHR	5280961	Genistein
367	AR	6720	SREBF1	5280961	Genistein
1021	CDK6	23411	SIRT1	5280961	Genistein
1021	CDK6	27102	EIF2AK1	5280961	Genistein
1956	EGFR	8517	IKBKG	5280961	Genistein
1956	EGFR	5581	PRKCE	5280961	Genistein
1956	EGFR	5580	PRKCD	5280961	Genistein
1956	EGFR	5578	PRKCA	5280961	Genistein
1956	EGFR	5566	PRKACA	5280961	Genistein
1956	EGFR	7099	TLR4	5280961	Genistein
1956	EGFR	5562	PRKAA1	5280961	Genistein
1956	EGFR	2952	GSTT1	5280961	Genistein
1956	EGFR	2950	GSTP1	5280961	Genistein
1956	EGFR	7040	TGFB1	5280961	Genistein
1956	EGFR	355	FAS	5280961	Genistein
1956	EGFR	5594	MAPK1	5280961	Genistein
1956	EGFR	3717	JAK2	5280961	Genistein
1956	EGFR	5595	MAPK3	5280961	Genistein
2194	FASN	8517	IKBKG	5280961	Genistein
2194	FASN	5728	PTEN	5280961	Genistein
2194	FASN	5595	MAPK3	5280961	Genistein
2194	FASN	23411	SIRT1	5280961	Genistein
2932	GSK3B	4780	NFE2L2	5280961	Genistein
2932	GSK3B	5566	PRKACA	5280961	Genistein
2932	GSK3B	5578	PRKCA	5280961	Genistein
2932	GSK3B	5580	PRKCD	5280961	Genistein
2932	GSK3B	5581	PRKCE	5280961	Genistein
2932	GSK3B	5594	MAPK1	5280961	Genistein
2932	GSK3B	5595	MAPK3	5280961	Genistein
2932	GSK3B	5562	PRKAA1	5280961	Genistein
2932	GSK3B	5728	PTEN	5280961	Genistein
2932	GSK3B	6720	SREBF1	5280961	Genistein
2932	GSK3B	8517	IKBKG	5280961	Genistein
3292	HSD17B1	5728	PTEN	5280961	Genistein
4170	MCL1	5562	PRKAA1	5280961	Genistein
4170	MCL1	5595	MAPK3	5280961	Genistein
4170	MCL1	5594	MAPK1	5280961	Genistein
1728	NQO1	1728	NQO1	5280961	Genistein
1728	NQO1	4780	NFE2L2	5280961	Genistein
5159	PDGFRB	5728	PTEN	5280961	Genistein
5159	PDGFRB	3717	JAK2	5280961	Genistein
5468	PPARG	5578	PRKCA	5280961	Genistein
5468	PPARG	5562	PRKAA1	5280961	Genistein
5468	PPARG	4780	NFE2L2	5280961	Genistein
5468	PPARG	5594	MAPK1	5280961	Genistein
5743	PTGS2	5595	MAPK3	5280961	Genistein
5770	PTPN1	5594	MAPK1	5280961	Genistein
5770	PTPN1	3717	JAK2	5280961	Genistein
5770	PTPN1	5578	PRKCA	5280961	Genistein
5243	ABCB1	5578	PRKCA	5280961	Genistein
5243	ABCB1	5566	PRKACA	5280961	Genistein
207	AKT1	4780	NFE2L2	5280961	Genistein
207	AKT1	57761	TRIB3	5280961	Genistein
207	AKT1	8517	IKBKG	5280961	Genistein
207	AKT1	5728	PTEN	5280961	Genistein
207	AKT1	23411	SIRT1	5280961	Genistein
207	AKT1	5566	PRKACA	5280961	Genistein
207	AKT1	5594	MAPK1	5280961	Genistein
207	AKT1	5578	PRKCA	5280961	Genistein
207	AKT1	5580	PRKCD	5280961	Genistein
1544	CYP1A2	1544	CYP1A2	5280961	Genistein
1576	CYP3A4	5566	PRKACA	5280961	Genistein
1576	CYP3A4	5578	PRKCA	5280961	Genistein
2099	ESR1	196	AHR	5280961	Genistein
2099	ESR1	6647	SOD1	5280961	Genistein
2099	ESR1	847	CAT	5280961	Genistein
2099	ESR1	5962	RDX	5280961	Genistein
2099	ESR1	7494	XBP1	5280961	Genistein
2099	ESR1	6720	SREBF1	5280961	Genistein
2099	ESR1	5728	PTEN	5280961	Genistein
2099	ESR1	23411	SIRT1	5280961	Genistein
2099	ESR1	5595	MAPK3	5280961	Genistein
2099	ESR1	5594	MAPK1	5280961	Genistein
2099	ESR1	5566	PRKACA	5280961	Genistein
2099	ESR1	9971	NR1H4	5280961	Genistein
2100	ESR2	6720	SREBF1	5280961	Genistein
2100	ESR2	1374	CPT1A	5280961	Genistein
2100	ESR2	5594	MAPK1	5280961	Genistein
2101	ESRRA	5166	PDK4	5280961	Genistein
2101	ESRRA	5580	PRKCD	5280961	Genistein
2101	ESRRA	23411	SIRT1	5280961	Genistein
8648	NCOA1	5465	PPARA	5280961	Genistein
8648	NCOA1	2494	NR5A2	5280961	Genistein
8648	NCOA1	5467	PPARD	5280961	Genistein
8648	NCOA1	196	AHR	5280961	Genistein
8648	NCOA1	9971	NR1H4	5280961	Genistein
8648	NCOA1	5595	MAPK3	5280961	Genistein
8648	NCOA1	5594	MAPK1	5280961	Genistein
10499	NCOA2	5465	PPARA	5280961	Genistein
10499	NCOA2	2494	NR5A2	5280961	Genistein
10499	NCOA2	5467	PPARD	5280961	Genistein
10499	NCOA2	196	AHR	5280961	Genistein
10499	NCOA2	9971	NR1H4	5280961	Genistein
10499	NCOA2	5595	MAPK3	5280961	Genistein
10499	NCOA2	5594	MAPK1	5280961	Genistein
8856	NR1I2	5578	PRKCA	5280961	Genistein
2185	PTK2B	5580	PRKCD	5280961	Genistein
2185	PTK2B	6647	SOD1	5280961	Genistein
2185	PTK2B	3717	JAK2	5280961	Genistein
2185	PTK2B	5728	PTEN	5280961	Genistein
7153	TOP2A	5595	MAPK3	5280961	Genistein
7153	TOP2A	5594	MAPK1	5280961	Genistein
7153	TOP2A	5578	PRKCA	5280961	Genistein
7153	TOP2A	5580	PRKCD	5280961	Genistein
240	ALOX5	5594	MAPK1	5281222	Butein
240	ALOX5	5566	PRKACA	5281222	Butein
351	APP	8659	ALDH4A1	5281222	Butein
351	APP	847	CAT	5281222	Butein
351	APP	6648	SOD2	5281222	Butein
351	APP	284217	LAMA1	5281222	Butein
351	APP	57761	TRIB3	5281222	Butein
351	APP	5055	SERPINB2	5281222	Butein
351	APP	2938	GSTA1	5281222	Butein
351	APP	7040	TGFB1	5281222	Butein
351	APP	1636	ACE	5281222	Butein
351	APP	217	ALDH2	5281222	Butein
351	APP	5580	PRKCD	5281222	Butein
351	APP	127	ADH4	5281222	Butein
367	AR	5594	MAPK1	5281222	Butein
367	AR	5578	PRKCA	5281222	Butein
367	AR	5580	PRKCD	5281222	Butein
367	AR	5595	MAPK3	5281222	Butein
367	AR	23411	SIRT1	5281222	Butein
367	AR	5728	PTEN	5281222	Butein
367	AR	196	AHR	5281222	Butein
367	AR	6720	SREBF1	5281222	Butein
768	CA9	5566	PRKACA	5281222	Butein
1576	CYP3A4	5566	PRKACA	5281222	Butein
1576	CYP3A4	5578	PRKCA	5281222	Butein
1956	EGFR	8517	IKBKG	5281222	Butein
1956	EGFR	5581	PRKCE	5281222	Butein
1956	EGFR	5580	PRKCD	5281222	Butein
1956	EGFR	5578	PRKCA	5281222	Butein
1956	EGFR	5566	PRKACA	5281222	Butein
1956	EGFR	7099	TLR4	5281222	Butein
1956	EGFR	5562	PRKAA1	5281222	Butein
1956	EGFR	2952	GSTT1	5281222	Butein
1956	EGFR	2950	GSTP1	5281222	Butein
1956	EGFR	7040	TGFB1	5281222	Butein
1956	EGFR	355	FAS	5281222	Butein
1956	EGFR	5594	MAPK1	5281222	Butein
1956	EGFR	3717	JAK2	5281222	Butein
1956	EGFR	5595	MAPK3	5281222	Butein
2099	ESR1	196	AHR	5281222	Butein
2099	ESR1	6647	SOD1	5281222	Butein
2099	ESR1	847	CAT	5281222	Butein
2099	ESR1	5962	RDX	5281222	Butein
2099	ESR1	7494	XBP1	5281222	Butein
2099	ESR1	6720	SREBF1	5281222	Butein
2099	ESR1	5728	PTEN	5281222	Butein
2099	ESR1	23411	SIRT1	5281222	Butein
2099	ESR1	5595	MAPK3	5281222	Butein
2099	ESR1	5594	MAPK1	5281222	Butein
2099	ESR1	5566	PRKACA	5281222	Butein
2099	ESR1	9971	NR1H4	5281222	Butein
2100	ESR2	6720	SREBF1	5281222	Butein
2100	ESR2	1374	CPT1A	5281222	Butein
2100	ESR2	5594	MAPK1	5281222	Butein
3292	HSD17B1	5728	PTEN	5281222	Butein
4170	MCL1	5562	PRKAA1	5281222	Butein
4170	MCL1	5595	MAPK3	5281222	Butein
4170	MCL1	5594	MAPK1	5281222	Butein
5468	PPARG	5578	PRKCA	5281222	Butein
5468	PPARG	5562	PRKAA1	5281222	Butein
5468	PPARG	4780	NFE2L2	5281222	Butein
5468	PPARG	5594	MAPK1	5281222	Butein
5578	PRKCA	5578	PRKCA	5281222	Butein
5578	PRKCA	5465	PPARA	5281222	Butein
5578	PRKCA	196	AHR	5281222	Butein
5578	PRKCA	2950	GSTP1	5281222	Butein
5578	PRKCA	9971	NR1H4	5281222	Butein
5578	PRKCA	5581	PRKCE	5281222	Butein
5578	PRKCA	355	FAS	5281222	Butein
5578	PRKCA	4780	NFE2L2	5281222	Butein
5743	PTGS2	5595	MAPK3	5281222	Butein
5770	PTPN1	5594	MAPK1	5281222	Butein
5770	PTPN1	3717	JAK2	5281222	Butein
5770	PTPN1	5578	PRKCA	5281222	Butein
7015	TERT	5578	PRKCA	5281222	Butein
1636	ACE	1636	ACE	5281222	Butein
367	AR	5594	MAPK1	5281605	Baicalein
367	AR	5578	PRKCA	5281605	Baicalein
367	AR	5580	PRKCD	5281605	Baicalein
367	AR	5595	MAPK3	5281605	Baicalein
367	AR	23411	SIRT1	5281605	Baicalein
367	AR	5728	PTEN	5281605	Baicalein
367	AR	196	AHR	5281605	Baicalein
367	AR	6720	SREBF1	5281605	Baicalein
768	CA9	5566	PRKACA	5281605	Baicalein
1021	CDK6	23411	SIRT1	5281605	Baicalein
[truncated: 1,191 more rows]

## Sheet: Table S6
Supplementary table S6. Molecular docking results between glycitin and its predicted target using COACH-D
protein name	PDB id	Docking energy of representative ligand-template complex (kcal/mol)
Phosphodiesterase 5A	2H42	-8.7
Protein Kinase C Alpha	3IW4	-7.6
Phosphodiesterase 4A	3I8V	-7.9
Prostaglandin-Endoperoxide Synthase 2	5F19	-12.9
Angiotensin-converting enzyme	1O86	-7.2
Arachidonate 5-Lipoxygenase	3V92	-6
Cytochrome P450 3A4	4NY4	-11.2
Androgen Receptor	1E3G	-6.1
Nuclear Receptor Subfamily 3 Group C Member 1	4UDD	-8.8
Opioid Receptor Delta 1	4EJ4	-5.8
Protein Tyrosine Phosphatase Non-Receptor Type 1	1QXK	-6.6
Protein Kinase C Delta	1PTR	-6.1
